# Supplementary material for: Redescription of poorly known species of Ceratothoa Dana, 1852 (Crustacea, Isopoda, Cymothoidae), based on original type material
Source: Zookeys. 2016 May 25;(592):39–91. doi: 10.3897/zookeys.592.8098 (PMC4926636; doi:10.3897/zookeys.592.8098)
Supplement: XML Treatment for Ceratothoa [file zookeys.592.8098-treatment1.xml]

<!DOCTYPE tp:taxon-treatment
  PUBLIC "-//TaxonX//DTD Taxonomic Treatment Publishing DTD v0 20100105//EN" "tax-treatment-NSO.dtd">
<tp:taxon-treatment xmlns:tp="http://www.plazi.org/taxpub"><tp:treatment-meta><kwd-group><label>Taxon classification</label><kwd><named-content content-type="kingdom">Animalia</named-content></kwd><kwd><named-content content-type="order">Isopoda</named-content></kwd><kwd><named-content content-type="family">Cymothoidae</named-content></kwd></kwd-group><mixed-citation publication-type="journal"><person-group><name><surname>Hadfield</surname><given-names>Kerry A.</given-names></name><name><surname>Bruce</surname><given-names>Niel L.</given-names></name><name><surname>Smit</surname><given-names>Nico J.</given-names></name></person-group><article-title>Redescription of poorly known species of <italic><tp:taxon-name><tp:taxon-name-part taxon-name-part-type="genus">Ceratothoa</tp:taxon-name-part></tp:taxon-name></italic> Dana, 1852 (<tp:taxon-name><tp:taxon-name-part taxon-name-part-type="subphylum">Crustacea</tp:taxon-name-part></tp:taxon-name>, <tp:taxon-name><tp:taxon-name-part taxon-name-part-type="order">Isopoda</tp:taxon-name-part></tp:taxon-name>, <tp:taxon-name><tp:taxon-name-part taxon-name-part-type="family">Cymothoidae</tp:taxon-name-part></tp:taxon-name>), based on original type material</article-title><source>Zookeys</source><day>25</day><month>5</month><year>2016</year><volume>2016</volume><issue>592</issue><fpage>39</fpage><lpage>91</lpage><pub-id pub-id-type="doi">10.3897/zookeys.592.8098</pub-id></mixed-citation></tp:treatment-meta><tp:nomenclature><label>Genus</label><tp:taxon-name>
              <tp:taxon-name-part taxon-name-part-type="genus">Ceratothoa</tp:taxon-name-part>
            </tp:taxon-name><tp:taxon-authority>Dana, 1852</tp:taxon-authority><tp:nomenclature-citation-list><tp:nomenclature-citation><tp:taxon-name>
                  <tp:taxon-name-part taxon-name-part-type="genus">Ceratothoa</tp:taxon-name-part>
                </tp:taxon-name><comment>Dana, 1852: 303; <xref ref-type="bibr" rid="B39">1853</xref>: 752.—<xref ref-type="bibr" rid="B88">Miers 1876</xref>: 104–105.—<xref ref-type="bibr" rid="B60">Haswell 1882</xref>: 282.—<xref ref-type="bibr" rid="B154">Schioedte and Meinert 1883</xref>: 322–323.—<xref ref-type="bibr" rid="B131">Richardson 1905</xref>: 233–234.—<!--PageBreak--><xref ref-type="bibr" rid="B19">Bowman 1978</xref>: 217–218.—<xref ref-type="bibr" rid="B30">Brusca 1981</xref>: 177–178.—<xref ref-type="bibr" rid="B26">Bruce and Bowman 1989</xref>: 1–2.—<xref ref-type="bibr" rid="B66">Horton 2000</xref>: 1041.—Martin, Bruce and Nowak 2013: 396; 2015a: 253–254.—Hadfield, Bruce and Smit 2014a: 449–450; 2014b: 3–4. </comment></tp:nomenclature-citation><tp:nomenclature-citation><tp:taxon-name>
                  <tp:taxon-name-part taxon-name-part-type="genus">Codonophilus</tp:taxon-name-part>
                </tp:taxon-name><comment>Haswell, 1881: 471.— <xref ref-type="bibr" rid="B60">1882</xref>: 283.—<xref ref-type="bibr" rid="B58">Hale 1926</xref>: 201, 223. </comment></tp:nomenclature-citation><tp:nomenclature-citation><tp:taxon-name>
                  <tp:taxon-name-part taxon-name-part-type="genus">Rhexana</tp:taxon-name-part>
                </tp:taxon-name><comment>Schioedte &amp; Meinert, 1883: 289–290. </comment></tp:nomenclature-citation><tp:nomenclature-citation><tp:taxon-name>
                  <tp:taxon-name-part taxon-name-part-type="genus">Cteatessa</tp:taxon-name-part>
                </tp:taxon-name><comment>Schioedte &amp; Meinert, 1883: 296–297. </comment></tp:nomenclature-citation><tp:nomenclature-citation><tp:taxon-name>
                  <tp:taxon-name-part taxon-name-part-type="genus">Meinertia</tp:taxon-name-part>
                </tp:taxon-name><comment>Stebbing, 1893: 354; <xref ref-type="bibr" rid="B163">1900</xref>: 642; <xref ref-type="bibr" rid="B164">1910</xref>: 103.—<xref ref-type="bibr" rid="B131">Richardson 1905</xref>: 236–237.— <xref ref-type="bibr" rid="B85">Menzies 1962</xref>: 116.—<xref ref-type="bibr" rid="B156">Schultz 1969</xref>: 156. </comment></tp:nomenclature-citation><tp:nomenclature-citation><tp:taxon-name>
                  <tp:taxon-name-part taxon-name-part-type="genus">Rhexanella</tp:taxon-name-part>
                </tp:taxon-name><comment>Stebbing, 1911: 179. </comment></tp:nomenclature-citation><tp:nomenclature-citation><tp:taxon-name>
                  <tp:taxon-name-part taxon-name-part-type="genus">Rhexanella</tp:taxon-name-part>
                </tp:taxon-name><comment>Not <tp:taxon-name><tp:taxon-name-part taxon-name-part-type="genus">Ceratothoa</tp:taxon-name-part></tp:taxon-name>.—<xref ref-type="bibr" rid="B39">Dana 1853</xref>: 747.—<xref ref-type="bibr" rid="B131">Richardson 1905</xref>: 236.—<xref ref-type="bibr" rid="B156">Schultz 1969</xref>: 155.—<xref ref-type="bibr" rid="B76">Kussakin 1979</xref>: 287 [= <tp:taxon-name><tp:taxon-name-part taxon-name-part-type="genus">Glossobius</tp:taxon-name-part></tp:taxon-name> Schioedte &amp; Meinert, 1883]. </comment></tp:nomenclature-citation></tp:nomenclature-citation-list></tp:nomenclature><tp:treatment-sec sec-type="type species"><title>Type species.</title><p>
              <italic><tp:taxon-name><tp:taxon-name-part taxon-name-part-type="genus">Cymothoa</tp:taxon-name-part> <tp:taxon-name-part taxon-name-part-type="species">parallela</tp:taxon-name-part></tp:taxon-name></italic> Otto, 1828 (by subsequent designation, see <xref ref-type="bibr" rid="B82">Martin et al. 2015a</xref>).</p></tp:treatment-sec><tp:treatment-sec sec-type="remarks"><title>Remarks.</title><p>Diagnostic characters for <italic><tp:taxon-name><tp:taxon-name-part taxon-name-part-type="genus">Ceratothoa</tp:taxon-name-part></tp:taxon-name></italic> include the contiguous and swollen antennular bases, triangular cephalon, and the elongate body (2.1–2.9 times as long as wide). <italic><tp:taxon-name><tp:taxon-name-part taxon-name-part-type="genus">Ceratothoa</tp:taxon-name-part></tp:taxon-name></italic> also has a pleotelson and pleonite 1 which are narrower than the other pleonites, and subequal uropod rami which do not extend past the pleotelson. A full diagnosis of the genus is provided by <xref ref-type="bibr" rid="B57">Hadfield et al. (2014b)</xref>.</p></tp:treatment-sec><ref-list><ref id="B39"><mixed-citation xmlns:xlink="http://www.w3.org/1999/xlink" xlink:type="simple">
          <person-group><name name-style="western"><surname>Dana</surname><given-names>JD</given-names></name></person-group> (<year>1853</year>) <source><tp:taxon-name><tp:taxon-name-part taxon-name-part-type="subphylum">Crustacea</tp:taxon-name-part></tp:taxon-name>. Part II. United States Exploring Expedition during the years 1838, 1839, 1840, 1841, 1842, under the command of Charles Wilkes, USN</source>. <publisher-name>C. Sherman</publisher-name>, <publisher-loc>Philadelphia</publisher-loc>, <fpage>696</fpage>–<lpage>805</lpage>.</mixed-citation></ref><ref id="B88"><mixed-citation xmlns:xlink="http://www.w3.org/1999/xlink" xlink:type="simple">
          <person-group><name name-style="western"><surname>Miers</surname><given-names>EJ</given-names></name></person-group> (<year>1876</year>) <article-title>Catalogue of the stalk and sessile-eyed <tp:taxon-name><tp:taxon-name-part taxon-name-part-type="subphylum">Crustacea</tp:taxon-name-part></tp:taxon-name> of New Zealand.</article-title> <source>Colonial Museum and Geological Department of New Zealand, National History Publication</source> <volume>10</volume>: <fpage>1</fpage>–<lpage>133</lpage>.</mixed-citation></ref><ref id="B60"><mixed-citation xmlns:xlink="http://www.w3.org/1999/xlink" xlink:type="simple">
          <person-group><name name-style="western"><surname>Haswell</surname><given-names>WA</given-names></name></person-group> (<year>1882</year>) <source>Catalogue of the Australian stalk- and sessile-eyed <tp:taxon-name><tp:taxon-name-part taxon-name-part-type="subphylum">Crustacea</tp:taxon-name-part></tp:taxon-name></source>. <publisher-name>The Australian Museum</publisher-name>, <publisher-loc>Sydney</publisher-loc>, <fpage>1</fpage>–<lpage>324</lpage>. doi: <ext-link xlink:type="simple" ext-link-type="doi" xlink:href="10.5962/bhl.title.1948">10.5962/bhl.title.1948</ext-link></mixed-citation></ref><ref id="B154"><mixed-citation xmlns:xlink="http://www.w3.org/1999/xlink" xlink:type="simple">
          <person-group><name name-style="western"><surname>Schioedte</surname><given-names>JC</given-names></name><name name-style="western"><surname>Meinert</surname><given-names>F</given-names></name></person-group> (<year>1883</year>) <article-title>Symbolæ ad monographium Cymothoarum crustaceorum familiæ. III. Saophridæ. IV. Ceratothoinæ.</article-title> <source>Naturhistorisk Tidsskrift, Kjøbenhavn</source> <volume>13</volume>: <fpage>281</fpage>–<lpage>378</lpage>.</mixed-citation></ref><ref id="B131"><mixed-citation xmlns:xlink="http://www.w3.org/1999/xlink" xlink:type="simple">
          <person-group><name name-style="western"><surname>Richardson</surname><given-names>H</given-names></name></person-group> (<year>1905</year>) <article-title>A monograph on the isopods of North America.</article-title> <source>Bulletin of the United States National Museum</source> <volume>54</volume>: <fpage>1</fpage>–<lpage>727</lpage>. doi: <ext-link xlink:type="simple" ext-link-type="doi" xlink:href="10.5479/si.03629236.54.i">10.5479/si.03629236.54.i</ext-link></mixed-citation></ref><ref id="B19"><mixed-citation xmlns:xlink="http://www.w3.org/1999/xlink" xlink:type="simple">
          <person-group><name name-style="western"><surname>Bowman</surname><given-names>TE</given-names></name></person-group> (<year>1978</year>) <article-title>Nomenclatural problems in the cymothoid isopod genera <italic><tp:taxon-name><tp:taxon-name-part taxon-name-part-type="genus">Ceratothoa</tp:taxon-name-part></tp:taxon-name></italic>, <italic><tp:taxon-name><tp:taxon-name-part taxon-name-part-type="genus">Codonophilus</tp:taxon-name-part></tp:taxon-name></italic>, <italic><tp:taxon-name><tp:taxon-name-part taxon-name-part-type="genus">Glossobius</tp:taxon-name-part></tp:taxon-name></italic> and <italic><tp:taxon-name><tp:taxon-name-part taxon-name-part-type="genus">Meinertia</tp:taxon-name-part></tp:taxon-name></italic> – their solution by applying the law of priority.</article-title> <source>Crustaceana</source> <volume>34</volume>: <fpage>217</fpage>–<lpage>219</lpage>. doi: <ext-link xlink:type="simple" ext-link-type="doi" xlink:href="10.1163/156854078X00754">10.1163/156854078X00754</ext-link></mixed-citation></ref><ref id="B30"><mixed-citation xmlns:xlink="http://www.w3.org/1999/xlink" xlink:type="simple">
          <person-group><name name-style="western"><surname>Brusca</surname><given-names>RC</given-names></name></person-group> (<year>1981</year>) <article-title>A monograph on the <tp:taxon-name><tp:taxon-name-part taxon-name-part-type="order">Isopoda</tp:taxon-name-part></tp:taxon-name> <tp:taxon-name><tp:taxon-name-part taxon-name-part-type="family">Cymothoidae</tp:taxon-name-part></tp:taxon-name> (<tp:taxon-name><tp:taxon-name-part taxon-name-part-type="subphylum">Crustacea</tp:taxon-name-part></tp:taxon-name>) of the eastern Pacific.</article-title> <source>Zoological Journal of the Linnean Society</source> <volume>73</volume>: <fpage>117</fpage>–<lpage>199</lpage>. doi: <ext-link xlink:type="simple" ext-link-type="doi" xlink:href="10.1111/j.1096-3642.1981.tb01592.x">10.1111/j.1096-3642.1981.tb01592.x</ext-link></mixed-citation></ref><ref id="B26"><mixed-citation xmlns:xlink="http://www.w3.org/1999/xlink" xlink:type="simple">
          <person-group><name name-style="western"><surname>Bruce</surname><given-names>NL</given-names></name><name name-style="western"><surname>Bowman</surname><given-names>TE</given-names></name></person-group> (<year>1989</year>) <article-title>Species of the parasitic isopod genera <italic><tp:taxon-name><tp:taxon-name-part taxon-name-part-type="genus">Ceratothoa</tp:taxon-name-part></tp:taxon-name></italic> and <italic><tp:taxon-name><tp:taxon-name-part taxon-name-part-type="genus">Glossobius</tp:taxon-name-part></tp:taxon-name></italic> (<tp:taxon-name><tp:taxon-name-part taxon-name-part-type="subphylum">Crustacea</tp:taxon-name-part></tp:taxon-name>: <tp:taxon-name><tp:taxon-name-part taxon-name-part-type="family">Cymothoidae</tp:taxon-name-part></tp:taxon-name>) from the mouths of flying fishes and halfbeaks (<tp:taxon-name><tp:taxon-name-part taxon-name-part-type="order">Beloniformes</tp:taxon-name-part></tp:taxon-name>).</article-title> <source>Smithsonian Contributions to Zoology</source> <volume>489</volume>: <fpage>1</fpage>–<lpage>28</lpage>.</mixed-citation></ref><ref id="B66"><mixed-citation xmlns:xlink="http://www.w3.org/1999/xlink" xlink:type="simple">
          <person-group><name name-style="western"><surname>Horton</surname><given-names>T</given-names></name></person-group> (<year>2000</year>) <article-title><italic><tp:taxon-name><tp:taxon-name-part taxon-name-part-type="genus">Ceratothoa</tp:taxon-name-part> <tp:taxon-name-part taxon-name-part-type="species">steindachneri</tp:taxon-name-part></tp:taxon-name></italic> (<tp:taxon-name><tp:taxon-name-part taxon-name-part-type="order">Isopoda</tp:taxon-name-part></tp:taxon-name>: <tp:taxon-name><tp:taxon-name-part taxon-name-part-type="family">Cymothoidae</tp:taxon-name-part></tp:taxon-name>) new to British waters with a key to north-east Atlantic and Mediterranean <italic><tp:taxon-name><tp:taxon-name-part taxon-name-part-type="genus">Ceratothoa</tp:taxon-name-part></tp:taxon-name></italic>.</article-title> <source>Journal of the Marine Biological Association of the United Kingdom</source> <volume>80</volume>: <fpage>1041</fpage>–<lpage>1052</lpage>. doi: <ext-link xlink:type="simple" ext-link-type="doi" xlink:href="10.1017/S0025315400003106">10.1017/S0025315400003106</ext-link></mixed-citation></ref><ref id="B58"><mixed-citation xmlns:xlink="http://www.w3.org/1999/xlink" xlink:type="simple">
          <person-group><name name-style="western"><surname>Hale</surname><given-names>HM</given-names></name></person-group> (<year>1926</year>) <article-title>Review of Australian isopods of the cymothoid group. Part II.</article-title> <source>Transactions of the Royal Society of South Australia</source> <volume>50</volume>: <fpage>201</fpage>–<lpage>234</lpage>.</mixed-citation></ref><ref id="B163"><mixed-citation xmlns:xlink="http://www.w3.org/1999/xlink" xlink:type="simple">
          <person-group><name name-style="western"><surname>Stebbing</surname><given-names>TRR</given-names></name></person-group> (<year>1900</year>) <article-title>On <tp:taxon-name><tp:taxon-name-part taxon-name-part-type="subphylum">Crustacea</tp:taxon-name-part></tp:taxon-name> brought by Dr Willey from the South Seas.</article-title> In: <person-group><name name-style="western"><surname>Willey</surname><given-names>A</given-names></name></person-group> (<role>Ed.</role>) <source>Zoological results based on material from New Britiain, New Guinea, Loyalty Islands and elsewhere, collected during the years 1895, 1896 and 1897</source>. <publisher-name>Cambridge University Press</publisher-name>, <publisher-loc>Cambridge</publisher-loc>, <fpage>605</fpage>–<lpage>690</lpage>.</mixed-citation></ref><ref id="B164"><mixed-citation xmlns:xlink="http://www.w3.org/1999/xlink" xlink:type="simple">
          <person-group><name name-style="western"><surname>Stebbing</surname><given-names>TRR</given-names></name></person-group> (<year>1910</year>) <article-title><tp:taxon-name><tp:taxon-name-part taxon-name-part-type="order">Isopoda</tp:taxon-name-part></tp:taxon-name> from the Indian Ocean and British East Africa. The Percy Sladen Trust Expedition to the Indian Ocean under the leadership of Mr J. Stanley Gardiner. Volume III.</article-title> <source>Transactions of the Linnean Society of London (Zoology)</source> <volume>14</volume>: <fpage>83</fpage>–<lpage>122</lpage>, pls. 125–111. doi: <ext-link xlink:type="simple" ext-link-type="doi" xlink:href="10.1111/j.1096-3642.1910.tb00525.x">10.1111/j.1096-3642.1910.tb00525.x</ext-link></mixed-citation></ref><ref id="B85"><mixed-citation xmlns:xlink="http://www.w3.org/1999/xlink" xlink:type="simple">
          <person-group><name name-style="western"><surname>Menzies</surname><given-names>RJ</given-names></name></person-group> (<year>1962</year>) <article-title>The zoogeography, ecology, and systematics of the Chilean marine isopods.</article-title> <source>Reports of the Lund University Chile Expedition 1948–49</source>. <volume>42</volume>. <publisher-name>Lunds Universitets Årsskrifte</publisher-name>, N.F. Avd. 2, <volume>57</volume>: <fpage>1</fpage>–<lpage>162</lpage>.</mixed-citation></ref><ref id="B156"><mixed-citation xmlns:xlink="http://www.w3.org/1999/xlink" xlink:type="simple">
          <person-group><name name-style="western"><surname>Schultz</surname><given-names>GA</given-names></name></person-group> (<year>1969</year>) <source>How to know the marine isopod crustaceans</source>. <publisher-name>Wm. C. Brown</publisher-name>, <publisher-loc>Iowa</publisher-loc>, <size units="page">359 pp</size>.</mixed-citation></ref><ref id="B76"><mixed-citation xmlns:xlink="http://www.w3.org/1999/xlink" xlink:type="simple">
          <person-group><name name-style="western"><surname>Kussakin</surname><given-names>OG</given-names></name></person-group> (<year>1979</year>) <source>Marine and brackishwater likefooted <tp:taxon-name><tp:taxon-name-part taxon-name-part-type="subphylum">Crustacea</tp:taxon-name-part></tp:taxon-name> (<tp:taxon-name><tp:taxon-name-part taxon-name-part-type="order">Isopoda</tp:taxon-name-part></tp:taxon-name>) from the cold and temperate waters of the Northern Hemisphere. Suborder <tp:taxon-name><tp:taxon-name-part taxon-name-part-type="suborder">Flabellifera</tp:taxon-name-part></tp:taxon-name>.</source> <publisher-name>Izdatel’stvo Nauka</publisher-name>, <publisher-loc>Leningrad</publisher-loc>, <size units="page">472 pp</size>.</mixed-citation></ref><ref id="B82"><mixed-citation xmlns:xlink="http://www.w3.org/1999/xlink" xlink:type="simple">
          <person-group><name name-style="western"><surname>Martin</surname><given-names>MB</given-names></name><name name-style="western"><surname>Bruce</surname><given-names>NL</given-names></name><name name-style="western"><surname>Nowak</surname><given-names>BF</given-names></name></person-group> (<year>2015a</year>) <article-title>Review of the fish-parasitic genus <italic><tp:taxon-name><tp:taxon-name-part taxon-name-part-type="genus">Ceratothoa</tp:taxon-name-part></tp:taxon-name></italic> Dana, 1852 (<tp:taxon-name><tp:taxon-name-part taxon-name-part-type="subphylum">Crustacea</tp:taxon-name-part></tp:taxon-name>: <tp:taxon-name><tp:taxon-name-part taxon-name-part-type="order">Isopoda</tp:taxon-name-part></tp:taxon-name>: <tp:taxon-name><tp:taxon-name-part taxon-name-part-type="family">Cymothoidae</tp:taxon-name-part></tp:taxon-name>) from Australia, with description of two new species.</article-title> <source>Zootaxa</source> <volume>3963</volume>: <fpage>251</fpage>–<lpage>294</lpage>. doi: <ext-link xlink:type="simple" ext-link-type="doi" xlink:href="10.11646/zootaxa.3963.3.1">10.11646/zootaxa.3963.3.1</ext-link></mixed-citation></ref><ref id="B57"><mixed-citation xmlns:xlink="http://www.w3.org/1999/xlink" xlink:type="simple">
          <person-group><name name-style="western"><surname>Hadfield</surname><given-names>KA</given-names></name><name name-style="western"><surname>Bruce</surname><given-names>NL</given-names></name><name name-style="western"><surname>Smit</surname><given-names>NJ</given-names></name></person-group> (<year>2014b</year>) <article-title>Review of the fish parasitic genus <italic><tp:taxon-name><tp:taxon-name-part taxon-name-part-type="genus">Ceratothoa</tp:taxon-name-part></tp:taxon-name></italic> Dana, 1852 (<tp:taxon-name><tp:taxon-name-part taxon-name-part-type="subphylum">Crustacea</tp:taxon-name-part></tp:taxon-name>, <tp:taxon-name><tp:taxon-name-part taxon-name-part-type="order">Isopoda</tp:taxon-name-part></tp:taxon-name>, <tp:taxon-name><tp:taxon-name-part taxon-name-part-type="family">Cymothoidae</tp:taxon-name-part></tp:taxon-name>) from South Africa, including the description of two new species.</article-title> <source>ZooKeys</source> <volume>400</volume>: <fpage>1</fpage>–<lpage>42</lpage>. doi: <ext-link xlink:type="simple" ext-link-type="doi" xlink:href="10.3897/zookeys.400.6878">10.3897/zookeys.400.6878</ext-link></mixed-citation></ref></ref-list></tp:taxon-treatment>
