# Supplementary material for: Redescription of poorly known species of Ceratothoa Dana, 1852 (Crustacea, Isopoda, Cymothoidae), based on original type material
Source: Zookeys. 2016 May 25;(592):39–91. doi: 10.3897/zookeys.592.8098 (PMC4926636; doi:10.3897/zookeys.592.8098)
Supplement: XML Treatment for Ceratothoa angulata [file zookeys.592.8098-treatment2.xml]

<!DOCTYPE tp:taxon-treatment
  PUBLIC "-//TaxonX//DTD Taxonomic Treatment Publishing DTD v0 20100105//EN" "tax-treatment-NSO.dtd">
<tp:taxon-treatment xmlns:tp="http://www.plazi.org/taxpub"><tp:treatment-meta><kwd-group><label>Taxon classification</label><kwd><named-content content-type="kingdom">Animalia</named-content></kwd><kwd><named-content content-type="order">Isopoda</named-content></kwd><kwd><named-content content-type="family">Cymothoidae</named-content></kwd></kwd-group><mixed-citation publication-type="journal"><person-group><name><surname>Hadfield</surname><given-names>Kerry A.</given-names></name><name><surname>Bruce</surname><given-names>Niel L.</given-names></name><name><surname>Smit</surname><given-names>Nico J.</given-names></name></person-group><article-title>Redescription of poorly known species of <italic><tp:taxon-name><tp:taxon-name-part taxon-name-part-type="genus">Ceratothoa</tp:taxon-name-part></tp:taxon-name></italic> Dana, 1852 (<tp:taxon-name><tp:taxon-name-part taxon-name-part-type="subphylum">Crustacea</tp:taxon-name-part></tp:taxon-name>, <tp:taxon-name><tp:taxon-name-part taxon-name-part-type="order">Isopoda</tp:taxon-name-part></tp:taxon-name>, <tp:taxon-name><tp:taxon-name-part taxon-name-part-type="family">Cymothoidae</tp:taxon-name-part></tp:taxon-name>), based on original type material</article-title><source>Zookeys</source><day>25</day><month>5</month><year>2016</year><volume>2016</volume><issue>592</issue><fpage>39</fpage><lpage>91</lpage><pub-id pub-id-type="doi">10.3897/zookeys.592.8098</pub-id></mixed-citation></tp:treatment-meta><tp:nomenclature><tp:taxon-name>
              <tp:taxon-name-part taxon-name-part-type="genus">Ceratothoa</tp:taxon-name-part>
              <tp:taxon-name-part taxon-name-part-type="species">angulata</tp:taxon-name-part>
            </tp:taxon-name><tp:taxon-authority>(Richardson, 1910)</tp:taxon-authority><xref ref-type="fig" rid="F1">Figure 1</xref><tp:nomenclature-citation-list><tp:nomenclature-citation><tp:taxon-name>
                  <tp:taxon-name-part taxon-name-part-type="genus">Meinertia</tp:taxon-name-part> <tp:taxon-name-part taxon-name-part-type="species">angulata</tp:taxon-name-part></tp:taxon-name><comment>Richardson, 1910: 22, fig. 21. </comment></tp:nomenclature-citation><tp:nomenclature-citation><tp:taxon-name>
                  <tp:taxon-name-part taxon-name-part-type="genus">Codonophilus</tp:taxon-name-part> <tp:taxon-name-part taxon-name-part-type="species">angulatus</tp:taxon-name-part></tp:taxon-name><comment>.—<xref ref-type="bibr" rid="B107">Nierstrasz 1931</xref>: 132. </comment></tp:nomenclature-citation><tp:nomenclature-citation><tp:taxon-name>
                  <tp:taxon-name-part taxon-name-part-type="genus">Ceratothoa</tp:taxon-name-part> <tp:taxon-name-part taxon-name-part-type="species">angulata</tp:taxon-name-part></tp:taxon-name><comment>.—<xref ref-type="bibr" rid="B26">Bruce and Bowman 1989</xref>: 2–4, figs 1–2.—<xref ref-type="bibr" rid="B181">Trilles 1994</xref>: 116.—<xref ref-type="bibr" rid="B191">Williams, Bunkley-Williams and Pitlik 2000</xref>: 157–158.—<xref ref-type="bibr" rid="B116">Paulay, Kropp, Ng and Eldredge 2003</xref>: 479.—<xref ref-type="bibr" rid="B126">Ravichandran, Rameshkumar and Trilles 2011</xref>: 1–3.—<xref ref-type="bibr" rid="B125">Rameshkumar, Ravichandran and Sivasubramanian 2013</xref>: 99–105. </comment></tp:nomenclature-citation></tp:nomenclature-citation-list></tp:nomenclature><tp:treatment-sec sec-type="material"><title>Material examined.</title><p>
              <italic>Holotype</italic>. United States <named-content xmlns:xlink="http://www.w3.org/1999/xlink" xlink:type="simple" content-type="institution" xlink:href="http://grbio.org/institution/national-museum"><named-content xlink:type="simple" content-type="institution" xlink:href="http://grbio.org/institution/national-museum-0"><named-content xlink:type="simple" content-type="institution" xlink:href="http://grbio.org/institution/national-museum-1">National <named-content xlink:type="simple" content-type="institution" xlink:href="http://grbio.org/institution/museum-0">Museum</named-content></named-content></named-content></named-content>, USA (<named-content xmlns:xlink="http://www.w3.org/1999/xlink" content-type="dwc:institutional_code" xlink:type="simple">USNM</named-content> 41008) – female (21 mm <abbrev xmlns:xlink="http://www.w3.org/1999/xlink" xlink:title="total length" xlink:type="simple">TL</abbrev>; 8 mm <abbrev xmlns:xlink="http://www.w3.org/1999/xlink" xlink:title="width" xlink:type="simple">W</abbrev>), from Port San Pio, Philippines, near mouth of a small stream, host unknown, 11 Nov 1908 (<xref ref-type="bibr" rid="B132">Richardson 1910</xref>).</p></tp:treatment-sec><tp:treatment-sec sec-type="description"><title>Description.</title><p>
              <italic>Holotype female</italic>. Length 21 mm, width 8 mm.</p><p>
              <italic>Body</italic> oval, twice as long as greatest width, dorsal surfaces smooth and polished in appearance, widest at pereonite 5, most narrow at pereonite 7, lateral margins posteriorly ovate. <italic>Cephalon</italic> 0.5 times longer than wide, visible from dorsal view, triangular. <italic>Frontal margin</italic> rounded to form blunt rostrum. <italic>Eyes</italic> oval with distinct margins, one eye 0.3 times width of cephalon, 0.5 times length of cephalon. <italic>Antennula</italic> more stout but same length as antenna, same length as antenna, with 7 articles. <italic>Antenna</italic> with 7 articles; antennae extending to middle of the eye.</p><p>
              <italic>Pereonite 1</italic> with a slight dorsomedial projection, anterior border straight, anterolateral angles extending to anterior margin of eyes with wide truncated and dorsally projected ridges, slight depression at base of each ridge. Posterior margins of pereonites smooth and straight, with posteroventral angles rounded. Coxae 4–7 rounded; not extending past pereonite margin. Pereonites 1–5 increasing in length and width, 6–7 decreasing in length and width, becoming more progressively rounded posteriorly. <!--PageBreak--><italic>Pleon</italic> with pleonite 1 most narrow, visible in dorsal view; pleonites posterior margin smooth, mostly concave; pleonite 2 not overlapped by pereonite 7; posterolateral angles of pleonite 2 narrowly rounded. Pleonites 3–5 similar in form to pleonite 2; pleonite 5 posterior margin produced medially. <italic>Pleotelson</italic> 0.6 times as long as anterior width, dorsal surface smooth, lateral margins posteriorly narrow, posterior margin subtruncate and shallowly emarginate.</p><p>
              <italic>Pereopod 1</italic> basis 1.6 times as long as greatest width; ischium 0.8 times as long as basis; merus proximal margin with bulbous protrusion; carpus with straight proximal margin; propodus 1.2 times as long as wide; dactylus slender, 1.5 as long as propodus, 3 times as long as basal width. <italic>Pereopod 7</italic> basis 0.8 times as long as greatest width; ischium as long as basis, with a large proximal bulbous protrusion; merus proximal margin with large bulbous protrusion, merus 0.5 times as long as wide, 0.3 times as long as ischium; carpus 0.8 times as long as wide, 1.1 times as long as ischium, without bulbous protrusion; propodus 1.3 times as long as wide, 0.5 times as long as ischium; dactylus slender, 1.7 times as long as propodus, 3.3 times as long as basal width.</p><p>
              <italic>Uropod</italic> same length or slightly longer than the pleotelson; peduncle 1.3 times longer than rami, peduncle lateral margin without setae; rami subequal, extending beyond pleotelson, marginal setae absent. <italic>Endopod</italic> 2.6 times as long as greatest width, straight medial margin, convex lateral margin, apically slightly pointed; <italic>exopod</italic> 2.3 times as long as greatest width, extending to end of endopod, apically rounded.</p><fig id="F1" position="float" orientation="portrait"><label>Figure 1.</label><caption><p>
          <italic><tp:taxon-name><tp:taxon-name-part taxon-name-part-type="genus">Ceratothoa</tp:taxon-name-part> <tp:taxon-name-part taxon-name-part-type="species">angulata</tp:taxon-name-part></tp:taxon-name></italic> (Richardson, 1910), female holotype (21 mm) (<named-content xmlns:xlink="http://www.w3.org/1999/xlink" content-type="dwc:institutional_code" xlink:type="simple">USNM</named-content> 41008). <bold>A</bold> dorsal view <bold>B</bold> dorsal view of pereonite 1 and cephalon <bold>C</bold> ventral view of cephalon <bold>D</bold> pereopod 1 <bold>E</bold> pereopod 7 <bold>F</bold> dorsal view of pleotelson <bold>G</bold> lateral view.</p></caption><graphic xmlns:xlink="http://www.w3.org/1999/xlink" xlink:href="zookeys-592-039-g001.jpg" position="float" orientation="portrait" xlink:type="simple" id="oo_89938.jpg"/></fig></tp:treatment-sec><tp:treatment-sec sec-type="description"><title>Size.</title><p>Female: 17.5–21.5 mm <abbrev xmlns:xlink="http://www.w3.org/1999/xlink" xlink:title="total length" xlink:type="simple">TL</abbrev> (9 mm <abbrev xmlns:xlink="http://www.w3.org/1999/xlink" xlink:title="width" xlink:type="simple">W</abbrev>); male: 7 mm <abbrev xmlns:xlink="http://www.w3.org/1999/xlink" xlink:title="total length" xlink:type="simple">TL</abbrev> (<xref ref-type="bibr" rid="B26">Bruce and Bowman 1989</xref>, <xref ref-type="bibr" rid="B191">Williams et al. 2000</xref>).</p></tp:treatment-sec><tp:treatment-sec sec-type="distribution"><title>Distribution.</title><p>Known from the western and central Indo-Pacific region: Philippines (<xref ref-type="bibr" rid="B132">Richardson 1910</xref>); Indonesia (<xref ref-type="bibr" rid="B107">Nierstrasz 1931</xref>, <xref ref-type="bibr" rid="B26">Bruce and Bowman 1989</xref>); Guam, Micronesia (<xref ref-type="bibr" rid="B191">Williams et al. 2000</xref>); and India (<xref ref-type="bibr" rid="B126">Ravichandran et al. 2011</xref>, <xref ref-type="bibr" rid="B125">Rameshkumar et al. 2013</xref>). The record in Guam extends the range of this species by 2060 km and since this species has only ever been found on the one host species, the isopod range might extend even further as the host has a wider known geographic range in the Indo-Pacific. <xref ref-type="bibr" rid="B126">Ravichandran et al. (2011)</xref> recorded this species from India supporting suggestions by <xref ref-type="bibr" rid="B26">Bruce and Bowman (1989)</xref> and <xref ref-type="bibr" rid="B191">Williams et al. (2000)</xref> that <italic><tp:taxon-name><tp:taxon-name-part taxon-name-part-type="genus">Ceratothoa</tp:taxon-name-part> <tp:taxon-name-part taxon-name-part-type="species">angulata</tp:taxon-name-part></tp:taxon-name></italic> may have a similar distribution to its host.</p></tp:treatment-sec><tp:treatment-sec sec-type="host"><title>Hosts.</title><p>In the buccal cavity of Dussumier’s halfbeak, <italic><tp:taxon-name><tp:taxon-name-part taxon-name-part-type="genus">Hyporhamphus</tp:taxon-name-part> <tp:taxon-name-part taxon-name-part-type="species">dussumieri</tp:taxon-name-part></tp:taxon-name></italic> (previously <italic><tp:taxon-name><tp:taxon-name-part taxon-name-part-type="genus">Hyporhamphus</tp:taxon-name-part> <tp:taxon-name-part taxon-name-part-type="species">laticeps</tp:taxon-name-part></tp:taxon-name></italic>) (<xref ref-type="bibr" rid="B26">Bruce and Bowman 1989</xref>, <xref ref-type="bibr" rid="B191">Williams et al. 2000</xref>, <xref ref-type="bibr" rid="B126">Ravichandran et al. 2011</xref>).</p></tp:treatment-sec><tp:treatment-sec sec-type="remarks"><title>Remarks.</title><p>The distinguishing characters of <italic><tp:taxon-name><tp:taxon-name-part taxon-name-part-type="genus">Ceratothoa</tp:taxon-name-part> <tp:taxon-name-part taxon-name-part-type="species">angulata</tp:taxon-name-part></tp:taxon-name></italic> include the truncate anterolateral margins of pereonite 1 which form distinct ridges on both lateral sides and two small medial depressions, the slightly emarginate and truncate pleotelson, and the broadly rounded uropodal exopod. The unusually large, quadrate pereonite 1 formed from the lateral ridges is very characteristic for this species.</p><p>
              <xref ref-type="bibr" rid="B132">Richardson’s (1910)</xref> description was based on a single specimen, a female from an unidentified host in the Philippines, and consisted of a short description with a single figure. <xref ref-type="bibr" rid="B26">Bruce and Bowman (1989)</xref> provided a redescription based on the holotype <!--PageBreak-->(with only two figures) and additional material from Borneo (a non-ovigerous female and male), including a short description of the male and figures for both specimens.</p><p>
              <italic><tp:taxon-name><tp:taxon-name-part taxon-name-part-type="genus">Ceratothoa</tp:taxon-name-part> <tp:taxon-name-part taxon-name-part-type="species">angulata</tp:taxon-name-part></tp:taxon-name></italic> resembles <italic><tp:taxon-name><tp:taxon-name-part taxon-name-part-type="genus">Ceratothoa</tp:taxon-name-part> <tp:taxon-name-part taxon-name-part-type="species">guttata</tp:taxon-name-part></tp:taxon-name></italic> with the narrow pleon and pleotelson but the unique pereonite 1 makes it readily distinguishable from other species.</p></tp:treatment-sec><ref-list><ref id="B107"><mixed-citation xmlns:xlink="http://www.w3.org/1999/xlink" xlink:type="simple">
          <person-group><name name-style="western"><surname>Nierstrasz</surname><given-names>HF</given-names></name></person-group> (<year>1931</year>) <article-title><tp:taxon-name><tp:taxon-name-part taxon-name-part-type="order">Isopoda</tp:taxon-name-part></tp:taxon-name> genuina. II. <tp:taxon-name><tp:taxon-name-part taxon-name-part-type="suborder">Flabellifera</tp:taxon-name-part></tp:taxon-name>.</article-title> In: <person-group><name name-style="western"><surname>Weber</surname><given-names>M</given-names></name><name name-style="western"><surname>De Beaufort</surname><given-names>LF</given-names></name></person-group> (<role>Eds</role>) <source>Die Isopoden der <tp:taxon-name><tp:taxon-name-part taxon-name-part-type="genus">Siboga</tp:taxon-name-part></tp:taxon-name>-Expedition</source>. <publisher-name>E.J. Brill</publisher-name>, <publisher-loc>Leiden</publisher-loc>, <fpage>123</fpage>–<lpage>233</lpage>.</mixed-citation></ref><ref id="B26"><mixed-citation xmlns:xlink="http://www.w3.org/1999/xlink" xlink:type="simple">
          <person-group><name name-style="western"><surname>Bruce</surname><given-names>NL</given-names></name><name name-style="western"><surname>Bowman</surname><given-names>TE</given-names></name></person-group> (<year>1989</year>) <article-title>Species of the parasitic isopod genera <italic><tp:taxon-name><tp:taxon-name-part taxon-name-part-type="genus">Ceratothoa</tp:taxon-name-part></tp:taxon-name></italic> and <italic><tp:taxon-name><tp:taxon-name-part taxon-name-part-type="genus">Glossobius</tp:taxon-name-part></tp:taxon-name></italic> (<tp:taxon-name><tp:taxon-name-part taxon-name-part-type="subphylum">Crustacea</tp:taxon-name-part></tp:taxon-name>: <tp:taxon-name><tp:taxon-name-part taxon-name-part-type="family">Cymothoidae</tp:taxon-name-part></tp:taxon-name>) from the mouths of flying fishes and halfbeaks (<tp:taxon-name><tp:taxon-name-part taxon-name-part-type="order">Beloniformes</tp:taxon-name-part></tp:taxon-name>).</article-title> <source>Smithsonian Contributions to Zoology</source> <volume>489</volume>: <fpage>1</fpage>–<lpage>28</lpage>.</mixed-citation></ref><ref id="B181"><mixed-citation xmlns:xlink="http://www.w3.org/1999/xlink" xlink:type="simple">
          <person-group><name name-style="western"><surname>Trilles</surname><given-names>J-P</given-names></name></person-group> (<year>1994</year>) <article-title>Les <tp:taxon-name><tp:taxon-name-part taxon-name-part-type="family">Cymothoidae</tp:taxon-name-part></tp:taxon-name> (<tp:taxon-name><tp:taxon-name-part taxon-name-part-type="subphylum">Crustacea</tp:taxon-name-part></tp:taxon-name>, <tp:taxon-name><tp:taxon-name-part taxon-name-part-type="order">Isopoda</tp:taxon-name-part></tp:taxon-name>) du Monde. Podrome pour une faune.</article-title> <source>Studia Marina</source> <volume>21/22</volume>: <fpage>1</fpage>–<lpage>288</lpage>. [for 1991]</mixed-citation></ref><ref id="B191"><mixed-citation xmlns:xlink="http://www.w3.org/1999/xlink" xlink:type="simple">
          <person-group><name name-style="western"><surname>Williams</surname><given-names>EHJ</given-names></name><name name-style="western"><surname>Bunkley Williams</surname><given-names>L</given-names></name><name name-style="western"><surname>Pitlik</surname><given-names>T</given-names></name></person-group> (<year>2000</year>) <article-title>Three new records for Micronesia of cymothoid isopods (<tp:taxon-name><tp:taxon-name-part taxon-name-part-type="subphylum">Crustacea</tp:taxon-name-part></tp:taxon-name>) parasitic on fishes.</article-title> <source>Pacific Science</source> <volume>54</volume>: <fpage>157</fpage>–<lpage>158</lpage>.</mixed-citation></ref><ref id="B116"><mixed-citation xmlns:xlink="http://www.w3.org/1999/xlink" xlink:type="simple">
          <person-group><name name-style="western"><surname>Paulay</surname><given-names>G</given-names></name><name name-style="western"><surname>Kropp</surname><given-names>R</given-names></name><name name-style="western"><surname>Ng</surname><given-names>PKL</given-names></name><name name-style="western"><surname>Eldredge</surname><given-names>LG</given-names></name></person-group> (<year>2003</year>) <article-title>The crustaceans and pycnogonids of the Mariana Islands.</article-title> <source>Micronesica</source> <volume>35–36</volume>: <fpage>456</fpage>–<lpage>513</lpage>.</mixed-citation></ref><ref id="B126"><mixed-citation xmlns:xlink="http://www.w3.org/1999/xlink" xlink:type="simple">
          <person-group><name name-style="western"><surname>Ravichandran</surname><given-names>S</given-names></name><name name-style="western"><surname>Rameshkumar</surname><given-names>G</given-names></name><name name-style="western"><surname>Trilles</surname><given-names>J-P</given-names></name></person-group> (<year>2011</year>) <article-title>New records of two parasitic cymothoids from Indian fishes.</article-title> <source>Journal of Parasitic Diseases</source> <volume>35</volume>: <fpage>232</fpage>–<lpage>234</lpage>. doi: <ext-link xlink:type="simple" ext-link-type="doi" xlink:href="10.1007/s12639-011-0046-3">10.1007/s12639-011-0046-3</ext-link></mixed-citation></ref><ref id="B125"><mixed-citation xmlns:xlink="http://www.w3.org/1999/xlink" xlink:type="simple">
          <person-group><name name-style="western"><surname>Rameshkumar</surname><given-names>G</given-names></name><name name-style="western"><surname>Ravichandran</surname><given-names>S</given-names></name><name name-style="western"><surname>Sivasubramanian</surname><given-names>K</given-names></name></person-group> (<year>2013</year>) <article-title>Invasion of parasitic isopods in marine fishes.</article-title> <source>Journal of Coastal Life Medicine</source> <volume>1</volume>: <fpage>99</fpage>–<lpage>105</lpage>.</mixed-citation></ref><ref id="B132"><mixed-citation xmlns:xlink="http://www.w3.org/1999/xlink" xlink:type="simple">
          <person-group><name name-style="western"><surname>Richardson</surname><given-names>H</given-names></name></person-group> (<year>1910</year>) <article-title>Marine isopods collected in the Philippines by the U.S. Fisheries steamer <italic>Albatross</italic> in 1907–1908.</article-title> <source>Department of Commerce and Labor (USA), Bureau of fisheries document</source> <volume>736</volume>: <fpage>1</fpage>–<lpage>44</lpage>.</mixed-citation></ref></ref-list></tp:taxon-treatment>
