# Supplementary material for: Redescription of poorly known species of Ceratothoa Dana, 1852 (Crustacea, Isopoda, Cymothoidae), based on original type material
Source: Zookeys. 2016 May 25;(592):39–91. doi: 10.3897/zookeys.592.8098 (PMC4926636; doi:10.3897/zookeys.592.8098)
Supplement: XML Treatment for Ceratothoa capri [file zookeys.592.8098-treatment3.xml]

<!DOCTYPE tp:taxon-treatment
  PUBLIC "-//TaxonX//DTD Taxonomic Treatment Publishing DTD v0 20100105//EN" "tax-treatment-NSO.dtd">
<tp:taxon-treatment xmlns:tp="http://www.plazi.org/taxpub"><tp:treatment-meta><kwd-group><label>Taxon classification</label><kwd><named-content content-type="kingdom">Animalia</named-content></kwd><kwd><named-content content-type="order">Isopoda</named-content></kwd><kwd><named-content content-type="family">Cymothoidae</named-content></kwd></kwd-group><mixed-citation publication-type="journal"><person-group><name><surname>Hadfield</surname><given-names>Kerry A.</given-names></name><name><surname>Bruce</surname><given-names>Niel L.</given-names></name><name><surname>Smit</surname><given-names>Nico J.</given-names></name></person-group><article-title>Redescription of poorly known species of <italic><tp:taxon-name><tp:taxon-name-part taxon-name-part-type="genus">Ceratothoa</tp:taxon-name-part></tp:taxon-name></italic> Dana, 1852 (<tp:taxon-name><tp:taxon-name-part taxon-name-part-type="subphylum">Crustacea</tp:taxon-name-part></tp:taxon-name>, <tp:taxon-name><tp:taxon-name-part taxon-name-part-type="order">Isopoda</tp:taxon-name-part></tp:taxon-name>, <tp:taxon-name><tp:taxon-name-part taxon-name-part-type="family">Cymothoidae</tp:taxon-name-part></tp:taxon-name>), based on original type material</article-title><source>Zookeys</source><day>25</day><month>5</month><year>2016</year><volume>2016</volume><issue>592</issue><fpage>39</fpage><lpage>91</lpage><pub-id pub-id-type="doi">10.3897/zookeys.592.8098</pub-id></mixed-citation></tp:treatment-meta><tp:nomenclature><tp:taxon-name>
              <tp:taxon-name-part taxon-name-part-type="genus">Ceratothoa</tp:taxon-name-part>
              <tp:taxon-name-part taxon-name-part-type="species">capri</tp:taxon-name-part>
            </tp:taxon-name><tp:taxon-authority>(Trilles, 1964)</tp:taxon-authority><xref ref-type="fig" rid="F2">Figure 2</xref><!--PageBreak--><tp:nomenclature-citation-list><tp:nomenclature-citation><tp:taxon-name>
                  <tp:taxon-name-part taxon-name-part-type="genus">Meinertia</tp:taxon-name-part> <tp:taxon-name-part taxon-name-part-type="species">capri</tp:taxon-name-part></tp:taxon-name><comment>Trilles, 1964a: 188–198, figs 1–41; <xref ref-type="bibr" rid="B174">1972a</xref>: 1218–1220, figs 219–263, pl. II (17), pl. III (22); <xref ref-type="bibr" rid="B175">1972b</xref>: 1256.—<xref ref-type="bibr" rid="B184">Trilles and Raibaut 1973</xref>: 277. </comment></tp:nomenclature-citation><tp:nomenclature-citation><tp:taxon-name>
                  <tp:taxon-name-part taxon-name-part-type="genus">Ceratothoa</tp:taxon-name-part> <tp:taxon-name-part taxon-name-part-type="species">capri</tp:taxon-name-part></tp:taxon-name><comment>.—<xref ref-type="bibr" rid="B180">Trilles 1986</xref>: 623, tab. 1; <xref ref-type="bibr" rid="B181">1994</xref>: 116.—<xref ref-type="bibr" rid="B66">Horton 2000</xref>: 1045–1046, figs 5 (c–e).—<xref ref-type="bibr" rid="B134">Rodríguez-Sánchez, Serna and Junoy 2001</xref>: 154.—<xref ref-type="bibr" rid="B70">Junoy and Castello 2003</xref>: 307.—<xref ref-type="bibr" rid="B73">Kirkim, Kocataş, Katağan and Sezgin 2008</xref>: 382–385.—<xref ref-type="bibr" rid="B72">Kirkim, Ozcan and Katagan 2009</xref>: 1079–1085, figs 2B &amp; 3B–E.—<xref ref-type="bibr" rid="B69">Innal and Kirkim 2012</xref>: A13–A16, figs 1A–B.—<xref ref-type="bibr" rid="B1">Al-Zubaidy and Mhaisen 2013</xref>: 166–172, fig. 5. </comment></tp:nomenclature-citation></tp:nomenclature-citation-list></tp:nomenclature><tp:treatment-sec sec-type="material"><title>Material examined.</title><p>
              <italic>Lectotype</italic> [here designated]. <named-content xmlns:xlink="http://www.w3.org/1999/xlink" xlink:type="simple" content-type="institution" xlink:href="http://grbio.org/institution/national-museum"><named-content xlink:type="simple" content-type="institution" xlink:href="http://grbio.org/institution/national-museum-0"><named-content xlink:type="simple" content-type="institution" xlink:href="http://grbio.org/institution/national-museum-1">National <named-content xlink:type="simple" content-type="institution" xlink:href="http://grbio.org/institution/museum-natural-history"><named-content xlink:type="simple" content-type="institution" xlink:href="http://grbio.org/institution/museum-0">Museum</named-content></named-content></named-content></named-content> of Natural History</named-content>, Paris (<named-content xmlns:xlink="http://www.w3.org/1999/xlink" content-type="dwc:institutional_code" xlink:type="simple">MNHN</named-content>-IU-2014-17477) – female (16 mm <abbrev xmlns:xlink="http://www.w3.org/1999/xlink" xlink:title="total length" xlink:type="simple">TL</abbrev>, 8 mm <abbrev xmlns:xlink="http://www.w3.org/1999/xlink" xlink:title="width" xlink:type="simple">W</abbrev>) collected in buccal cavity of <italic><tp:taxon-name><tp:taxon-name-part taxon-name-part-type="genus">Capros</tp:taxon-name-part> <tp:taxon-name-part taxon-name-part-type="species">aper</tp:taxon-name-part></tp:taxon-name></italic> off coast of Nouvelle (Aude, France, Mediterranean), 400–500 m depth, sample (n°81) (<xref ref-type="bibr" rid="B172">Trilles 1964a</xref>, <xref ref-type="bibr" rid="B174">1972a</xref>). Also noted: dissected maxilliped, P5–P7 damaged or missing, pleopod 1–2 missing, uropods missing, antennae on one side missing. <italic>Paralectotype</italic>. Male (6 mm <abbrev xmlns:xlink="http://www.w3.org/1999/xlink" xlink:title="total length" xlink:type="simple">TL</abbrev>), same data as lectotype (<named-content xmlns:xlink="http://www.w3.org/1999/xlink" content-type="dwc:institutional_code" xlink:type="simple">MNHN</named-content>-IU-2007-4028) (<xref ref-type="bibr" rid="B172">Trilles 1964a</xref>, <xref ref-type="bibr" rid="B174">1972a</xref>).</p></tp:treatment-sec><tp:treatment-sec sec-type="description"><title>Description.</title><p>
              <italic>Lectotype female</italic>. Length 16 mm, width 8 mm.</p><p>
              <italic>Body</italic> oval, 1.7 times as long as greatest width, dorsal surfaces smooth and polished in appearance, widest at pereonite 5, most narrow at pereonite 1, lateral margins posteriorly ovate. <italic>Cephalon</italic> 0.5 times longer than wide, visible from dorsal view, triangular. Frontal margin rounded to form blunt rostrum. <italic>Eyes</italic> oval with distinct margins, one eye 0.3 times width and length of cephalon. <italic>Antennula</italic> more stout than antenna. <italic>Antenna</italic> with 8 articles.</p><p>
              <italic>Pereonite 1</italic> smooth, anterior border straight, anterolateral angle acute, anteriorly produced, extend to anterior margin of eyes. Posterior margins of pereonites smooth and slightly curved laterally. <italic>Coxae</italic> 2–3 narrow; 4–7 with rounded point; not extending past pereonite margin. <italic>Pereonites</italic> 1–5 increasing in length and width; 6–7 decreasing in length and width; 6 and 7 narrower and becoming more progressively rounded posteriorly. <italic>Pleon</italic> with pleonite 1 most narrow, visible in dorsal view; pleonites posterior margin smooth, mostly concave. Posterolateral angles of pleonite 2 narrowly rounded.</p><p>
              <italic>Pereopod 1</italic> basis 1.7 times as long as greatest width; ischium 0.8 times as long as basis; merus proximal margin with bulbous protrusion; carpus with straight proximal margin; propodus 1.6 times as long as wide; dactylus slender, 1.1 times as long as propodus, 2.9 times as long as basal width. <italic>Pleonites</italic> 3–5 similar in form to pleonite 2; pleonite 5 free, not overlapped by lateral margins of pleonite 4, posterior margin <!--PageBreak--><!--PageBreak-->produced medially. <italic>Pleotelson</italic> 0.6 times as long as anterior width, dorsal surface with 2 sub-medial depressions, lateral margins weakly convex, posterior margin subtruncate.</p><fig id="F2" position="float" orientation="portrait"><label>Figure 2.</label><caption><p>
          <italic><tp:taxon-name><tp:taxon-name-part taxon-name-part-type="genus">Ceratothoa</tp:taxon-name-part> <tp:taxon-name-part taxon-name-part-type="species">capri</tp:taxon-name-part></tp:taxon-name></italic> (Trilles, 1964), female lectotype (16 mm) (<named-content xmlns:xlink="http://www.w3.org/1999/xlink" content-type="dwc:institutional_code" xlink:type="simple">MNHN</named-content>-IU-2014-17477). <bold>A</bold> dorsal view <bold>B</bold> dorsal view of pereonite 1 and cephalon <bold>C</bold> dorsal view of pleotelson <bold>D</bold> pereopod 1 <bold>E</bold> lateral view.</p></caption><graphic xmlns:xlink="http://www.w3.org/1999/xlink" xlink:href="zookeys-592-039-g002.jpg" position="float" orientation="portrait" xlink:type="simple" id="oo_89939.jpg"/></fig></tp:treatment-sec><tp:treatment-sec sec-type="description"><title>Size.</title><p>Female: 13–20 mm <abbrev xmlns:xlink="http://www.w3.org/1999/xlink" xlink:title="total length" xlink:type="simple">TL</abbrev>; male: 6–7 mm <abbrev xmlns:xlink="http://www.w3.org/1999/xlink" xlink:title="total length" xlink:type="simple">TL</abbrev>; second pullus: 2.5–3.5 mm <abbrev xmlns:xlink="http://www.w3.org/1999/xlink" xlink:title="total length" xlink:type="simple">TL</abbrev> (<xref ref-type="bibr" rid="B172">Trilles 1964a</xref>, <xref ref-type="bibr" rid="B174">1972a</xref>, <xref ref-type="bibr" rid="B175">b</xref>).</p></tp:treatment-sec><tp:treatment-sec sec-type="distribution"><title>Distribution.</title><p>Throughout the Mediterranean with records from France (<xref ref-type="bibr" rid="B172">Trilles 1964a</xref>); Tunisia (<xref ref-type="bibr" rid="B184">Trilles and Raibaut 1973</xref>); Straits of Gibraltar and the Alborán Sea (southern Iberian Peninsula) (<xref ref-type="bibr" rid="B134">Rodríguez-Sánchez et al. 2001</xref>); Turkey (<xref ref-type="bibr" rid="B73">Kirkim et al. 2008</xref>, <xref ref-type="bibr" rid="B69">Innal and Kirkim 2012</xref>); Cyprus (<xref ref-type="bibr" rid="B72">Kirkim et al. 2009</xref>); and Yemen (<xref ref-type="bibr" rid="B1">Al-Zubaidy and Mhaisen 2013</xref>).</p><p>
              <xref ref-type="bibr" rid="B134">Rodríguez-Sánchez et al. (2001)</xref> stated that <italic><tp:taxon-name><tp:taxon-name-part taxon-name-part-type="genus">Ceratothoa</tp:taxon-name-part> <tp:taxon-name-part taxon-name-part-type="species">capri</tp:taxon-name-part></tp:taxon-name></italic> was found in the Atlantic and Mediterranean Sea including the Bay of Biscay (<xref ref-type="bibr" rid="B17">Bolívar 1892</xref>), Canary Islands (<xref ref-type="bibr" rid="B74">Koelbel 1892</xref>) and the Iberian Mediterranean (<xref ref-type="bibr" rid="B11">Barceló Combis 1875</xref>, <xref ref-type="bibr" rid="B10">Balcells 1953</xref>, <xref ref-type="bibr" rid="B177">Trilles 1977</xref>). None of these papers quoted by <xref ref-type="bibr" rid="B134">Rodríguez-Sánchez et al. (2001)</xref> mention <italic><tp:taxon-name><tp:taxon-name-part taxon-name-part-type="genus">Ceratothoa</tp:taxon-name-part> <tp:taxon-name-part taxon-name-part-type="species">capri</tp:taxon-name-part></tp:taxon-name></italic>, and it is possible that these were erroneous reference entries for this species. These references were probably intended for <italic><tp:taxon-name><tp:taxon-name-part taxon-name-part-type="genus">Ceratothoa</tp:taxon-name-part> <tp:taxon-name-part taxon-name-part-type="species">oestroides</tp:taxon-name-part></tp:taxon-name></italic>, which is mentioned in each of these articles and was also collected by <xref ref-type="bibr" rid="B134">Rodríguez-Sánchez et al. (2001)</xref>. <xref ref-type="bibr" rid="B70">Junoy and Castello (2003)</xref> repeated this <italic>lapsus</italic> of the references in their checklist for the Iberian Peninsula and Balearic Islands. <xref ref-type="bibr" rid="B134">Rodríguez-Sánchez et al. (2001)</xref> also made reference to specific GPS co-ordinates in their paper which appear inaccurate as they correspond to localities on land instead of the expected aquatic points necessary for an oceanographic expedition.</p></tp:treatment-sec><tp:treatment-sec sec-type="host"><title>Hosts.</title><p>On the branchio-spines in the gill and on the bottom of the buccal cavity of <italic><tp:taxon-name><tp:taxon-name-part taxon-name-part-type="genus">Capros</tp:taxon-name-part> <tp:taxon-name-part taxon-name-part-type="species">aper</tp:taxon-name-part></tp:taxon-name></italic> (see <xref ref-type="bibr" rid="B172">Trilles 1964a</xref>, <xref ref-type="bibr" rid="B174">1972a</xref>, <xref ref-type="bibr" rid="B184">Trilles and Raibaut 1973</xref>); from the buccal cavity of <italic><tp:taxon-name><tp:taxon-name-part taxon-name-part-type="genus">Boops</tp:taxon-name-part> <tp:taxon-name-part taxon-name-part-type="species">boops</tp:taxon-name-part></tp:taxon-name></italic> and <italic><tp:taxon-name><tp:taxon-name-part taxon-name-part-type="genus">Spicara</tp:taxon-name-part> <tp:taxon-name-part taxon-name-part-type="species">smaris</tp:taxon-name-part></tp:taxon-name></italic> (see <xref ref-type="bibr" rid="B73">Kirkim et al. 2008</xref>, <xref ref-type="bibr" rid="B69">Innal and Kirkim 2012</xref>); <italic><tp:taxon-name><tp:taxon-name-part taxon-name-part-type="genus">Centracanthus</tp:taxon-name-part> <tp:taxon-name-part taxon-name-part-type="species">cirrus</tp:taxon-name-part></tp:taxon-name></italic> (see <xref ref-type="bibr" rid="B72">Kirkim et al. 2009</xref>); and <italic><tp:taxon-name><tp:taxon-name-part taxon-name-part-type="genus">Chelon</tp:taxon-name-part> <tp:taxon-name-part taxon-name-part-type="species">macroleps</tp:taxon-name-part></tp:taxon-name></italic> (see <xref ref-type="bibr" rid="B1">Al-Zubaidy and Mhaisen 2013</xref>).</p></tp:treatment-sec><tp:treatment-sec sec-type="remarks"><title>Remarks.</title><p>
              <italic><tp:taxon-name><tp:taxon-name-part taxon-name-part-type="genus">Ceratothoa</tp:taxon-name-part> <tp:taxon-name-part taxon-name-part-type="species">capri</tp:taxon-name-part></tp:taxon-name></italic> can be distinguished by the acute anterolateral margins which extend past the prominent eyes; body widest at pereonite 5; a narrow pleotelson; and no appendix masculina on the second pleopod in males.</p><p>There are a number of species of <italic><tp:taxon-name><tp:taxon-name-part taxon-name-part-type="genus">Ceratothoa</tp:taxon-name-part></tp:taxon-name></italic> in the Mediterranean; however <italic><tp:taxon-name><tp:taxon-name-part taxon-name-part-type="genus">Ceratothoa</tp:taxon-name-part> <tp:taxon-name-part taxon-name-part-type="species">capri</tp:taxon-name-part></tp:taxon-name></italic> differs from them all. There are several differences between <italic><tp:taxon-name><tp:taxon-name-part taxon-name-part-type="genus">Ceratothoa</tp:taxon-name-part> <tp:taxon-name-part taxon-name-part-type="species">capri</tp:taxon-name-part></tp:taxon-name></italic> and <italic><tp:taxon-name><tp:taxon-name-part taxon-name-part-type="genus">Ceratothoa</tp:taxon-name-part> <tp:taxon-name-part taxon-name-part-type="species">gobii</tp:taxon-name-part></tp:taxon-name></italic> but the most obvious is the bilobed pleotelson in <italic><tp:taxon-name><tp:taxon-name-part taxon-name-part-type="genus">Ceratothoa</tp:taxon-name-part> <tp:taxon-name-part taxon-name-part-type="species">gobii</tp:taxon-name-part></tp:taxon-name></italic> which is absent in <italic><tp:taxon-name><tp:taxon-name-part taxon-name-part-type="genus">Ceratothoa</tp:taxon-name-part> <tp:taxon-name-part taxon-name-part-type="species">capri</tp:taxon-name-part></tp:taxon-name></italic>. The defining pereonite 1 characters of <italic><tp:taxon-name><tp:taxon-name-part taxon-name-part-type="genus">Ceratothoa</tp:taxon-name-part> <tp:taxon-name-part taxon-name-part-type="species">collaris</tp:taxon-name-part></tp:taxon-name></italic> are absent in <italic><tp:taxon-name><tp:taxon-name-part taxon-name-part-type="genus">Ceratothoa</tp:taxon-name-part> <tp:taxon-name-part taxon-name-part-type="species">capri</tp:taxon-name-part></tp:taxon-name></italic> and differences between <italic><tp:taxon-name><tp:taxon-name-part taxon-name-part-type="genus">Ceratothoa</tp:taxon-name-part> <tp:taxon-name-part taxon-name-part-type="species">capri</tp:taxon-name-part></tp:taxon-name></italic> and <italic><tp:taxon-name><tp:taxon-name-part taxon-name-part-type="genus">Ceratothoa</tp:taxon-name-part> <tp:taxon-name-part taxon-name-part-type="species">italica</tp:taxon-name-part></tp:taxon-name></italic> include less developed eyes, acute and produced anterior margin of the cephalon and the more truncate body of <italic><tp:taxon-name><tp:taxon-name-part taxon-name-part-type="genus">Ceratothoa</tp:taxon-name-part> <tp:taxon-name-part taxon-name-part-type="species">italica</tp:taxon-name-part></tp:taxon-name></italic>. Similar characters separate it from <italic><tp:taxon-name><tp:taxon-name-part taxon-name-part-type="genus">Ceratothoa</tp:taxon-name-part> <tp:taxon-name-part taxon-name-part-type="species">steindachneri</tp:taxon-name-part></tp:taxon-name></italic> as well as the number of articles of the antennae and <italic><tp:taxon-name><tp:taxon-name-part taxon-name-part-type="genus">Ceratothoa</tp:taxon-name-part> <tp:taxon-name-part taxon-name-part-type="species">oxyrrhynchaena</tp:taxon-name-part></tp:taxon-name></italic> differs from <italic><tp:taxon-name><tp:taxon-name-part taxon-name-part-type="genus">Ceratothoa</tp:taxon-name-part> <tp:taxon-name-part taxon-name-part-type="species">capri</tp:taxon-name-part></tp:taxon-name></italic> in the shape of the 7<sup>th</sup> pereopod basis of the female. Lastly, <italic><tp:taxon-name><tp:taxon-name-part taxon-name-part-type="genus">Ceratothoa</tp:taxon-name-part> <tp:taxon-name-part taxon-name-part-type="species">oestroides</tp:taxon-name-part></tp:taxon-name></italic> is less globular or elliptical when compared to <italic><tp:taxon-name><tp:taxon-name-part taxon-name-part-type="genus">Ceratothoa</tp:taxon-name-part> <tp:taxon-name-part taxon-name-part-type="species">capri</tp:taxon-name-part></tp:taxon-name></italic>; is darker in the post-cephalic region due to more chromatophores; has shorter uropods; and a more stout body.</p><p>In the original description of this species, <xref ref-type="bibr" rid="B172">Trilles (1964a)</xref> did not designate a holotype; however, full descriptions of the female, male and second pullus were given along with figures of each. Several years later, <xref ref-type="bibr" rid="B174">Trilles (1972a)</xref> listed a male and female <!--PageBreak--><italic><tp:taxon-name><tp:taxon-name-part taxon-name-part-type="genus">Ceratothoa</tp:taxon-name-part> <tp:taxon-name-part taxon-name-part-type="species">capri</tp:taxon-name-part></tp:taxon-name></italic> located in the buccal cavity of <italic><tp:taxon-name><tp:taxon-name-part taxon-name-part-type="genus">Capros</tp:taxon-name-part> <tp:taxon-name-part taxon-name-part-type="species">aper</tp:taxon-name-part></tp:taxon-name></italic> from the Gulf of Lion, Mediterranean, which he stated were the types for the species. Examination of these specimens confirms that they are the syntypes of <italic><tp:taxon-name><tp:taxon-name-part taxon-name-part-type="genus">Ceratothoa</tp:taxon-name-part> <tp:taxon-name-part taxon-name-part-type="species">capri</tp:taxon-name-part></tp:taxon-name></italic>. The female specimen is here designated as lectotype and redescribed. This lectotype is necessary to fix and stabilise the identity of this species and use of the name.</p></tp:treatment-sec><ref-list><ref id="B174"><mixed-citation xmlns:xlink="http://www.w3.org/1999/xlink" xlink:type="simple">
          <person-group><name name-style="western"><surname>Trilles</surname><given-names>J-P</given-names></name></person-group> (<year>1972a</year>) <article-title>Les <tp:taxon-name><tp:taxon-name-part taxon-name-part-type="family">Cymothoidae</tp:taxon-name-part></tp:taxon-name> (<tp:taxon-name><tp:taxon-name-part taxon-name-part-type="order">Isopoda</tp:taxon-name-part></tp:taxon-name>, <tp:taxon-name><tp:taxon-name-part taxon-name-part-type="suborder">Flabellifera</tp:taxon-name-part></tp:taxon-name>) des côtes françaises (systématique, faunistique, écologie et répartition géographique). I. Les <tp:taxon-name><tp:taxon-name-part taxon-name-part-type="subfamily">Ceratothoinae</tp:taxon-name-part></tp:taxon-name> Schiodte and Meinert, 1883.</article-title> <source>Bulletin du Muséum national d’Histoire naturelle</source>, <publisher-loc>Paris</publisher-loc>, <series>3e série, Zoologie</series> <volume>91</volume>: <fpage>1191</fpage>–<lpage>1230</lpage>.</mixed-citation></ref><ref id="B175"><mixed-citation xmlns:xlink="http://www.w3.org/1999/xlink" xlink:type="simple">
          <person-group><name name-style="western"><surname>Trilles</surname><given-names>J-P</given-names></name></person-group> (<year>1972b</year>) <article-title>Les <tp:taxon-name><tp:taxon-name-part taxon-name-part-type="family">Cymothoidae</tp:taxon-name-part></tp:taxon-name> (<tp:taxon-name><tp:taxon-name-part taxon-name-part-type="order">Isopoda</tp:taxon-name-part></tp:taxon-name>, <tp:taxon-name><tp:taxon-name-part taxon-name-part-type="suborder">Flabellifera</tp:taxon-name-part></tp:taxon-name>) du Muséum National d’Histoire Naturelle de Paris. Etude critique accompagnée de précisions en particulier sur la répartition géographique et l’écologie des différentes espèces représentées. I. Les <tp:taxon-name><tp:taxon-name-part taxon-name-part-type="subfamily">Ceratothoinae</tp:taxon-name-part></tp:taxon-name> Schioedte et Meinert, 1883.</article-title> <source>Bulletin du Muséum d’Histoire Naturelle</source>, <publisher-loc>Paris</publisher-loc>, <series>3e série, Zoologie</series> <volume>91</volume>: <fpage>1231</fpage>–<lpage>1268</lpage>.</mixed-citation></ref><ref id="B184"><mixed-citation xmlns:xlink="http://www.w3.org/1999/xlink" xlink:type="simple">
          <person-group><name name-style="western"><surname>Trilles</surname><given-names>J-P</given-names></name><name name-style="western"><surname>Raibaut</surname><given-names>A</given-names></name></person-group> (<year>1973</year>) <article-title>Sur les <tp:taxon-name><tp:taxon-name-part taxon-name-part-type="family">Cymothoidae</tp:taxon-name-part></tp:taxon-name> (<tp:taxon-name><tp:taxon-name-part taxon-name-part-type="order">Isopoda</tp:taxon-name-part></tp:taxon-name>, <tp:taxon-name><tp:taxon-name-part taxon-name-part-type="suborder">Flabellifera</tp:taxon-name-part></tp:taxon-name>) parasites de poissons marins de Tunisie (2e note).</article-title> <source>Bulletin du Muséum national d’Histoire naturelle</source>, <publisher-loc>Paris</publisher-loc>, <series>3e série, Zoologie</series> <volume>114</volume>: <fpage>273</fpage>–<lpage>281</lpage>.</mixed-citation></ref><ref id="B180"><mixed-citation xmlns:xlink="http://www.w3.org/1999/xlink" xlink:type="simple">
          <person-group><name name-style="western"><surname>Trilles</surname><given-names>J-P</given-names></name></person-group> (<year>1986</year>) <article-title>Les <tp:taxon-name><tp:taxon-name-part taxon-name-part-type="family">Cymothoidae</tp:taxon-name-part></tp:taxon-name> (<tp:taxon-name><tp:taxon-name-part taxon-name-part-type="subphylum">Crustacea</tp:taxon-name-part></tp:taxon-name>, <tp:taxon-name><tp:taxon-name-part taxon-name-part-type="order">Isopoda</tp:taxon-name-part></tp:taxon-name>, <tp:taxon-name><tp:taxon-name-part taxon-name-part-type="suborder">Flabellifera</tp:taxon-name-part></tp:taxon-name>) d’Afrique.</article-title> <source>Bulletin du Muséum National d’Histoire Naturelle</source> <volume>8</volume>: <fpage>617</fpage>–<lpage>636</lpage>.</mixed-citation></ref><ref id="B181"><mixed-citation xmlns:xlink="http://www.w3.org/1999/xlink" xlink:type="simple">
          <person-group><name name-style="western"><surname>Trilles</surname><given-names>J-P</given-names></name></person-group> (<year>1994</year>) <article-title>Les <tp:taxon-name><tp:taxon-name-part taxon-name-part-type="family">Cymothoidae</tp:taxon-name-part></tp:taxon-name> (<tp:taxon-name><tp:taxon-name-part taxon-name-part-type="subphylum">Crustacea</tp:taxon-name-part></tp:taxon-name>, <tp:taxon-name><tp:taxon-name-part taxon-name-part-type="order">Isopoda</tp:taxon-name-part></tp:taxon-name>) du Monde. Podrome pour une faune.</article-title> <source>Studia Marina</source> <volume>21/22</volume>: <fpage>1</fpage>–<lpage>288</lpage>. [for 1991]</mixed-citation></ref><ref id="B66"><mixed-citation xmlns:xlink="http://www.w3.org/1999/xlink" xlink:type="simple">
          <person-group><name name-style="western"><surname>Horton</surname><given-names>T</given-names></name></person-group> (<year>2000</year>) <article-title><italic><tp:taxon-name><tp:taxon-name-part taxon-name-part-type="genus">Ceratothoa</tp:taxon-name-part> <tp:taxon-name-part taxon-name-part-type="species">steindachneri</tp:taxon-name-part></tp:taxon-name></italic> (<tp:taxon-name><tp:taxon-name-part taxon-name-part-type="order">Isopoda</tp:taxon-name-part></tp:taxon-name>: <tp:taxon-name><tp:taxon-name-part taxon-name-part-type="family">Cymothoidae</tp:taxon-name-part></tp:taxon-name>) new to British waters with a key to north-east Atlantic and Mediterranean <italic><tp:taxon-name><tp:taxon-name-part taxon-name-part-type="genus">Ceratothoa</tp:taxon-name-part></tp:taxon-name></italic>.</article-title> <source>Journal of the Marine Biological Association of the United Kingdom</source> <volume>80</volume>: <fpage>1041</fpage>–<lpage>1052</lpage>. doi: <ext-link xlink:type="simple" ext-link-type="doi" xlink:href="10.1017/S0025315400003106">10.1017/S0025315400003106</ext-link></mixed-citation></ref><ref id="B134"><mixed-citation xmlns:xlink="http://www.w3.org/1999/xlink" xlink:type="simple">
          <person-group><name name-style="western"><surname>Rodríguez-Sánchez</surname><given-names>L</given-names></name><name name-style="western"><surname>Serna</surname><given-names>E</given-names></name><name name-style="western"><surname>Junoy</surname><given-names>J</given-names></name></person-group> (<year>2001</year>) <article-title>Crustáceos isópodos de la campaña oceanográfica Fauna I (sur de la península Ibérica).</article-title> <source>Boletín Instituto Español de Oceanografía</source> <volume>17</volume>: <fpage>149</fpage>–<lpage>161</lpage>.</mixed-citation></ref><ref id="B70"><mixed-citation xmlns:xlink="http://www.w3.org/1999/xlink" xlink:type="simple">
          <person-group><name name-style="western"><surname>Junoy</surname><given-names>J</given-names></name><name name-style="western"><surname>Castello</surname><given-names>J</given-names></name></person-group> (<year>2003</year>) <article-title>[Checklist of marine isopod species (<tp:taxon-name><tp:taxon-name-part taxon-name-part-type="subphylum">Crustacea</tp:taxon-name-part></tp:taxon-name>, <tp:taxon-name><tp:taxon-name-part taxon-name-part-type="order">Isopoda</tp:taxon-name-part></tp:taxon-name>) from the Iberian Peninsula and Balearic Islands] Catálogo de las especies ibéricas y baleares de isópodos marinos (<tp:taxon-name><tp:taxon-name-part taxon-name-part-type="subphylum">Crustacea</tp:taxon-name-part></tp:taxon-name>: <tp:taxon-name><tp:taxon-name-part taxon-name-part-type="order">Isopoda</tp:taxon-name-part></tp:taxon-name>).</article-title> <source>Boletín Instituto Español de Oceanografía</source> <volume>19</volume>: <fpage>293</fpage>–<lpage>325</lpage>.</mixed-citation></ref><ref id="B73"><mixed-citation xmlns:xlink="http://www.w3.org/1999/xlink" xlink:type="simple">
          <person-group><name name-style="western"><surname>Kirkim</surname><given-names>F</given-names></name><name name-style="western"><surname>Kocataş</surname><given-names>A</given-names></name><name name-style="western"><surname>Katağan</surname><given-names>T</given-names></name><name name-style="western"><surname>Sezgin</surname><given-names>M</given-names></name></person-group> (<year>2008</year>) <article-title>A report on parasitic isopods (<tp:taxon-name><tp:taxon-name-part taxon-name-part-type="subphylum">Crustacea</tp:taxon-name-part></tp:taxon-name>) from marine fishes and decapods collected from a report on parasitic isopods (<tp:taxon-name><tp:taxon-name-part taxon-name-part-type="subphylum">Crustacea</tp:taxon-name-part></tp:taxon-name>) from marine fishes and decapods collected from the Aegean Sea (Turkey).</article-title> <source>Türkiye Parazitoloji Dergisi</source> <volume>32</volume>: <fpage>382</fpage>–<lpage>385</lpage>.</mixed-citation></ref><ref id="B72"><mixed-citation xmlns:xlink="http://www.w3.org/1999/xlink" xlink:type="simple">
          <person-group><name name-style="western"><surname>Kirkim</surname><given-names>F</given-names></name><name name-style="western"><surname>Ozcan</surname><given-names>T</given-names></name><name name-style="western"><surname>Katagan</surname><given-names>T</given-names></name></person-group> (<year>2009</year>) <article-title>Four species of parasitic isopods (<tp:taxon-name><tp:taxon-name-part taxon-name-part-type="order">Isopoda</tp:taxon-name-part></tp:taxon-name>, <tp:taxon-name><tp:taxon-name-part taxon-name-part-type="family">Cymothoidae</tp:taxon-name-part></tp:taxon-name>) new to the fauna of Cyprus.</article-title> <source>Crustaceana</source> <volume>82</volume>: <fpage>1079</fpage>–<lpage>1085</lpage>. doi: <ext-link xlink:type="simple" ext-link-type="doi" xlink:href="10.1163/156854009X448862">10.1163/156854009X448862</ext-link></mixed-citation></ref><ref id="B69"><mixed-citation xmlns:xlink="http://www.w3.org/1999/xlink" xlink:type="simple">
          <person-group><name name-style="western"><surname>Innal</surname><given-names>D</given-names></name><name name-style="western"><surname>Kirkim</surname><given-names>F</given-names></name></person-group> (<year>2012</year>) <article-title>Parasitic Isopods of Bogue [<italic><tp:taxon-name><tp:taxon-name-part taxon-name-part-type="genus">Boops</tp:taxon-name-part> <tp:taxon-name-part taxon-name-part-type="species">boops</tp:taxon-name-part></tp:taxon-name></italic> (Linnaeus, 1758)] from the Antalya Gulf (Turkey).</article-title> <source>Kafkas Üniversitesi Veteriner Fakültesi Dergisi</source> <volume>18</volume>: <fpage>A13</fpage>–<lpage>A16</lpage>.</mixed-citation></ref><ref id="B1"><mixed-citation xmlns:xlink="http://www.w3.org/1999/xlink" xlink:type="simple">
          <person-group><name name-style="western"><surname>Al-Zubaidy</surname><given-names>AB</given-names></name><name name-style="western"><surname>Mhaisen</surname><given-names>FT</given-names></name></person-group> (<year>2013</year>) <article-title>The first record of three cymothoid isopods from Red Sea fishes, Yemeni coastal waters.</article-title> <source>International Journal of Marine Science</source> <volume>3</volume>: <fpage>166</fpage>–<lpage>172</lpage>.</mixed-citation></ref><ref id="B172"><mixed-citation xmlns:xlink="http://www.w3.org/1999/xlink" xlink:type="simple">
          <person-group><name name-style="western"><surname>Trilles</surname><given-names>J-P</given-names></name></person-group> (<year>1964a</year>) <article-title>Un nouveau Cymothoadien, <italic><tp:taxon-name><tp:taxon-name-part taxon-name-part-type="genus">Meinertia</tp:taxon-name-part> <tp:taxon-name-part taxon-name-part-type="species">capri</tp:taxon-name-part></tp:taxon-name></italic> n sp. (<tp:taxon-name><tp:taxon-name-part taxon-name-part-type="order">Isopoda</tp:taxon-name-part></tp:taxon-name>), parasite de <italic><tp:taxon-name><tp:taxon-name-part taxon-name-part-type="genus">Capros</tp:taxon-name-part> <tp:taxon-name-part taxon-name-part-type="species">aper</tp:taxon-name-part></tp:taxon-name></italic> Lacépède, 1803 (Téléostéens, <tp:taxon-name><tp:taxon-name-part taxon-name-part-type="family">Caproidae</tp:taxon-name-part></tp:taxon-name>) en Mediterranée.</article-title> <source>Crustaceana</source> <volume>7</volume>: <fpage>188</fpage>–<lpage>198</lpage>. doi: <ext-link xlink:type="simple" ext-link-type="doi" xlink:href="10.1163/156854064X00146">10.1163/156854064X00146</ext-link></mixed-citation></ref><ref id="B17"><mixed-citation xmlns:xlink="http://www.w3.org/1999/xlink" xlink:type="simple">
          <person-group><name name-style="western"><surname>Bolivar</surname><given-names>J</given-names></name></person-group> (<year>1892</year>) <article-title>Lista de la coleccion de crustaceos de Espana y Portugal del Museo de Historia Natural de Madrid.</article-title> <source>Actas de la Sociedad Espanola de Historia Natural</source>, <series>ser 2</series> <volume>21</volume>: <fpage>124</fpage>–<lpage>141</lpage>.</mixed-citation></ref><ref id="B74"><mixed-citation xmlns:xlink="http://www.w3.org/1999/xlink" xlink:type="simple">
          <person-group><name name-style="western"><surname>Koelbel</surname><given-names>K</given-names></name></person-group> (<year>1892</year>) <article-title>Beiträge zur Kenntnis der Crustaceen der Canarischen Inseln.</article-title> <source>Annalen des naturhistorischen Museums in Wien</source> <volume>7</volume>: <fpage>105</fpage>–<lpage>116</lpage>.</mixed-citation></ref><ref id="B11"><mixed-citation xmlns:xlink="http://www.w3.org/1999/xlink" xlink:type="simple">
          <person-group><name name-style="western"><surname>Barceló Combis</surname><given-names>F</given-names></name></person-group> (<year>1875</year>) <article-title>Apuntes para la Fauna Balear. Catálogo de los crustáceos marinos observados en las costas de las Islas Baleares.</article-title> <source>Anales de la Sociedad Española de Historia Natural</source> <volume>4</volume>: <fpage>53</fpage>–<lpage>68</lpage>.</mixed-citation></ref><ref id="B10"><mixed-citation xmlns:xlink="http://www.w3.org/1999/xlink" xlink:type="simple">
          <person-group><name name-style="western"><surname>Balcells</surname><given-names>E</given-names></name></person-group> (<year>1953</year>) <article-title>Sur des isopodes, parasites de poissons.</article-title> <source>Vie et Milieu</source> <volume>4</volume>: <fpage>547</fpage>–<lpage>552</lpage>.</mixed-citation></ref><ref id="B177"><mixed-citation xmlns:xlink="http://www.w3.org/1999/xlink" xlink:type="simple">
          <person-group><name name-style="western"><surname>Trilles</surname><given-names>J-P</given-names></name></person-group> (<year>1977</year>) <article-title>Les <tp:taxon-name><tp:taxon-name-part taxon-name-part-type="family">Cymothoidae</tp:taxon-name-part></tp:taxon-name> (<tp:taxon-name><tp:taxon-name-part taxon-name-part-type="order">Isopoda</tp:taxon-name-part></tp:taxon-name>, <tp:taxon-name><tp:taxon-name-part taxon-name-part-type="suborder">Flabellifera</tp:taxon-name-part></tp:taxon-name>; parasites de poissons) du Rijksmuseum van Natuurlijke Historie de Leiden. Méditerranée et Atlantique nord-oriental.</article-title> <source>Zoologische Mededelingen (Leiden)</source> <volume>52</volume>: <fpage>7</fpage>–<lpage>17</lpage>.</mixed-citation></ref></ref-list></tp:taxon-treatment>
