# Supplementary material for: Redescription of poorly known species of Ceratothoa Dana, 1852 (Crustacea, Isopoda, Cymothoidae), based on original type material
Source: Zookeys. 2016 May 25;(592):39–91. doi: 10.3897/zookeys.592.8098 (PMC4926636; doi:10.3897/zookeys.592.8098)
Supplement: XML Treatment for Ceratothoa carinata [file zookeys.592.8098-treatment4.xml]

<!DOCTYPE tp:taxon-treatment
  PUBLIC "-//TaxonX//DTD Taxonomic Treatment Publishing DTD v0 20100105//EN" "tax-treatment-NSO.dtd">
<tp:taxon-treatment xmlns:tp="http://www.plazi.org/taxpub"><tp:treatment-meta><kwd-group><label>Taxon classification</label><kwd><named-content content-type="kingdom">Animalia</named-content></kwd><kwd><named-content content-type="order">Isopoda</named-content></kwd><kwd><named-content content-type="family">Cymothoidae</named-content></kwd></kwd-group><mixed-citation publication-type="journal"><person-group><name><surname>Hadfield</surname><given-names>Kerry A.</given-names></name><name><surname>Bruce</surname><given-names>Niel L.</given-names></name><name><surname>Smit</surname><given-names>Nico J.</given-names></name></person-group><article-title>Redescription of poorly known species of <italic><tp:taxon-name><tp:taxon-name-part taxon-name-part-type="genus">Ceratothoa</tp:taxon-name-part></tp:taxon-name></italic> Dana, 1852 (<tp:taxon-name><tp:taxon-name-part taxon-name-part-type="subphylum">Crustacea</tp:taxon-name-part></tp:taxon-name>, <tp:taxon-name><tp:taxon-name-part taxon-name-part-type="order">Isopoda</tp:taxon-name-part></tp:taxon-name>, <tp:taxon-name><tp:taxon-name-part taxon-name-part-type="family">Cymothoidae</tp:taxon-name-part></tp:taxon-name>), based on original type material</article-title><source>Zookeys</source><day>25</day><month>5</month><year>2016</year><volume>2016</volume><issue>592</issue><fpage>39</fpage><lpage>91</lpage><pub-id pub-id-type="doi">10.3897/zookeys.592.8098</pub-id></mixed-citation></tp:treatment-meta><tp:nomenclature><tp:taxon-name>
              <tp:taxon-name-part taxon-name-part-type="genus">Ceratothoa</tp:taxon-name-part>
              <tp:taxon-name-part taxon-name-part-type="species">carinata</tp:taxon-name-part>
            </tp:taxon-name><tp:taxon-authority>(Bianconi, 1869)</tp:taxon-authority><xref ref-type="fig" rid="F3">Figure 3</xref><tp:nomenclature-citation-list><tp:nomenclature-citation><tp:taxon-name>
                  <tp:taxon-name-part taxon-name-part-type="genus">Cymothoa</tp:taxon-name-part> <tp:taxon-name-part taxon-name-part-type="species">carinata</tp:taxon-name-part></tp:taxon-name><comment>Bianconi, 1869: 210–211, pl. II, figs 2 (a–b).—<xref ref-type="bibr" rid="B49">Gerstaecker 1901</xref>: 258. </comment></tp:nomenclature-citation><tp:nomenclature-citation><tp:taxon-name>
                  <tp:taxon-name-part taxon-name-part-type="genus">Cymothoa</tp:taxon-name-part> (<tp:taxon-name-part taxon-name-part-type="subgenus">Ceratothoa</tp:taxon-name-part>) <tp:taxon-name-part taxon-name-part-type="species">carinata</tp:taxon-name-part></tp:taxon-name><comment>.—<xref ref-type="bibr" rid="B64">Hilgendorf 1879</xref>: 846. </comment></tp:nomenclature-citation><tp:nomenclature-citation><tp:taxon-name>
                  <tp:taxon-name-part taxon-name-part-type="genus">Ceratothoa</tp:taxon-name-part> <tp:taxon-name-part taxon-name-part-type="species">carinata</tp:taxon-name-part></tp:taxon-name><comment>.—<xref ref-type="bibr" rid="B154">Schioedte and Meinert 1883</xref>: 327–329, pl. XIII (Cym. XX) figs 1–2.—<xref ref-type="bibr" rid="B180">Trilles 1986</xref>: 623, tab. 1; <xref ref-type="bibr" rid="B181">1994</xref>: 116–117; <xref ref-type="bibr" rid="B182">2008</xref>: 23.—<xref ref-type="bibr" rid="B71">Kensley 2001</xref>: 232.—<xref ref-type="bibr" rid="B25">Bruce 2007</xref>: 278.—<xref ref-type="bibr" rid="B182">Trilles 2008</xref>: 23.—<xref ref-type="bibr" rid="B81">Martin, Bruce and Nowak 2013</xref>: 397–401, figs 1–3.—<xref ref-type="bibr" rid="B105">Nagasawa, Fukuda and Nishiyama 2014</xref>: 59–61, fig. 1.—<xref ref-type="bibr" rid="B82">Martin, Bruce and Nowak 2015a</xref>: 266–267. </comment></tp:nomenclature-citation><tp:nomenclature-citation><tp:taxon-name>
                  <tp:taxon-name-part taxon-name-part-type="genus">Meinertia</tp:taxon-name-part> <tp:taxon-name-part taxon-name-part-type="species">carinata</tp:taxon-name-part></tp:taxon-name><comment>.—<xref ref-type="bibr" rid="B77">Lanchester 1902</xref>: 378.—<xref ref-type="bibr" rid="B164">Stebbing 1910</xref>: 103–104.—<xref ref-type="bibr" rid="B175">Trilles 1972b</xref>: 1244–1245, 1256, pl. I, photos 5–7; <xref ref-type="bibr" rid="B176">1972c</xref>: 3–7, photos 1–4.—<xref ref-type="bibr" rid="B5">Avdeev 1979</xref>: 48, 50. </comment></tp:nomenclature-citation><tp:nomenclature-citation><tp:taxon-name>
                  <tp:taxon-name-part taxon-name-part-type="genus">Codonophilus</tp:taxon-name-part> <tp:taxon-name-part taxon-name-part-type="species">carinatus</tp:taxon-name-part></tp:taxon-name><comment>.—<xref ref-type="bibr" rid="B107">Nierstrasz 1931</xref>: 132. </comment></tp:nomenclature-citation><tp:nomenclature-citation><tp:taxon-name>
                  <tp:taxon-name-part taxon-name-part-type="genus">Ceratothoa</tp:taxon-name-part> <tp:taxon-name-part taxon-name-part-type="species">curvicauda</tp:taxon-name-part></tp:taxon-name><comment>Nunomura, 2006: 36–38, figs 12–13. </comment></tp:nomenclature-citation><tp:nomenclature-citation><tp:taxon-name>
                  <tp:taxon-name-part taxon-name-part-type="genus">Ceratothoa</tp:taxon-name-part>
                </tp:taxon-name><comment>sp.—<xref ref-type="bibr" rid="B150">Saito 2009</xref>: 7–9, photos 1–2. </comment></tp:nomenclature-citation></tp:nomenclature-citation-list></tp:nomenclature><tp:treatment-sec sec-type="material"><title>Material examined.</title><p>
              <italic>Neotype</italic> [here designated]. South African Musuem, Cape Town (<named-content xmlns:xlink="http://www.w3.org/1999/xlink" content-type="dwc:institutional_code" xlink:type="simple">SAMC</named-content>-A085795) – female (33 mm <abbrev xmlns:xlink="http://www.w3.org/1999/xlink" xlink:title="total length" xlink:type="simple">TL</abbrev>; 15 mm <abbrev xmlns:xlink="http://www.w3.org/1999/xlink" xlink:title="width" xlink:type="simple">W</abbrev>), collected from Maputo Bay, Mozambique, from the buccal-cavity of <italic><tp:taxon-name><tp:taxon-name-part taxon-name-part-type="genus">Selar</tp:taxon-name-part> <tp:taxon-name-part taxon-name-part-type="species">crumenophthalmus</tp:taxon-name-part></tp:taxon-name></italic>, November 2013, coll. Wynand Vlok (HP 221). <italic>Paratypes</italic>. Three females (27–31 mm <abbrev xmlns:xlink="http://www.w3.org/1999/xlink" xlink:title="total length" xlink:type="simple">TL</abbrev>; 12–14 mm <abbrev xmlns:xlink="http://www.w3.org/1999/xlink" xlink:title="width" xlink:type="simple">W</abbrev>), same data as holotype (<named-content xmlns:xlink="http://www.w3.org/1999/xlink" content-type="dwc:institutional_code" xlink:type="simple">SAMC</named-content>-A085796).</p></tp:treatment-sec><tp:treatment-sec sec-type="description"><title>Description.</title><p>
              <italic>Neotype female</italic>. Length 33 mm, width 15 mm.</p><p>
              <italic>Body</italic> rectangular, 1.8 times as long as greatest width, dorsal surface with medial longitudinal ridge present, widest at pereonites 3–5, most narrow at pereonite 1, lateral margins slightly convex. <italic>Cephalon</italic> 0.6 times longer than wide, visible from dorsal view, subtriangular. <italic>Frontal margin</italic> rounded to form blunt rostrum. <italic>Eyes</italic> oval with distinct margins, one eye 0.1 times width of cephalon; 0.2 times length of cephalon. <italic>Antennula</italic> more stout and same length as antenna, with 7 articles; antennule peduncle articles 1 and 2 distinct and articulated. <italic>Antenna</italic> with 8 articles.</p><p>
              <italic>Pereonite 1</italic> with median projection, anterior border straight, anterolateral angle with small distinct produced point, extend to middle of the eye. Posterior margins of pereonites smooth and straight. Coxae 2–3 narrow; with posteroventral angles rounded; 4–7 with rounded point; not extending past pereonite margin. Pereonites 6 and 7 narrower and becoming more progressively rounded posteriorly. <italic>Pleon</italic> with pleonite 1 most narrow, visible in dorsal view; pleonites posterior margin with irregular small nodules. Pleonite 2 not overlapped by pereonite 7; posterolateral angles of pleonite 2 narrowly rounded. Pleonite 5 widest, posterior margin produced medially. <italic>Pleotelson</italic> 0.5 times as long as anterior width, dorsal surface with 2 sub-medial depressions, lateral margins weakly convex, posterior margin subtruncate and shallowly emarginate.</p><p>
              <italic>Pereopod 1</italic> basis 1.5 times as long as greatest width; ischium 0.8 times as long as basis; merus proximal margin without bulbous protrusion; carpus with straight proximal margin; propodus 1.7 times as long as wide; dactylus moderately slender, 1.2 times as long as propodus, 2.9 times as long as basal width. <italic>Pereopod 7</italic> basis as long as greatest width; ischium 1.2 times as long as basis, with a large proximal bulbous protrusion; merus proximal margin with large bulbous protrusion, merus 0.5 times as long as wide, 0.3 times as long as ischium; carpus 0.7 times as long as wide, 0.3 times as long as ischium, without bulbous protrusion; propodus 1.3 times as long as wide, 0.5 times as long as ischium; dactylus moderately slender, as long as propodus, 2.2 times as long as basal width.</p><p>
              <italic>Uropod</italic> same length as pleotelson, peduncle 0.8 times longer than rami, peduncle lateral margin without setae; rami not extending beyond pleotelson, marginal setae absent, apices narrowly rounded. <italic>Endopod</italic> apically rounded, 3 times as long as greatest width, lateral margin straight, mesial margin straight, terminating without setae. <italic>Exopod</italic> extending to end of endopod, 4 times as long as greatest width, apically rounded, lateral margin weakly convex, mesial margin straight, terminating without setae.</p><fig id="F3" position="float" orientation="portrait"><label>Figure 3.</label><caption><p>
          <italic><tp:taxon-name><tp:taxon-name-part taxon-name-part-type="genus">Ceratothoa</tp:taxon-name-part> <tp:taxon-name-part taxon-name-part-type="species">carinata</tp:taxon-name-part></tp:taxon-name></italic> (Bianconi, 1869), female neotype (33 mm) (<named-content xmlns:xlink="http://www.w3.org/1999/xlink" content-type="dwc:institutional_code" xlink:type="simple">SAMC</named-content>-A085795). <bold>A</bold> dorsal view <bold>B</bold> dorsal view of pereonite 1 and cephalon <bold>C</bold> pereonite 1 <bold>D</bold> pereopod 7 <bold>E</bold> ventral view of cephalon <bold>F</bold> dorsal view of pleotelson <bold>G</bold> uropod <bold>H</bold> lateral view.</p></caption><graphic xmlns:xlink="http://www.w3.org/1999/xlink" xlink:href="zookeys-592-039-g003.jpg" position="float" orientation="portrait" xlink:type="simple" id="oo_89941.jpg"/></fig></tp:treatment-sec><tp:treatment-sec sec-type="description"><title>Size.</title><p>Ovigerous female: 28.5–38 mm <abbrev xmlns:xlink="http://www.w3.org/1999/xlink" xlink:title="total length" xlink:type="simple">TL</abbrev> (10–14 mm <abbrev xmlns:xlink="http://www.w3.org/1999/xlink" xlink:title="width" xlink:type="simple">W</abbrev>); non-ovigerous female: 13–34 mm <abbrev xmlns:xlink="http://www.w3.org/1999/xlink" xlink:title="total length" xlink:type="simple">TL</abbrev>; male: 10–12 mm <abbrev xmlns:xlink="http://www.w3.org/1999/xlink" xlink:title="total length" xlink:type="simple">TL</abbrev> (<xref ref-type="bibr" rid="B16">Bianconi 1869</xref>, <xref ref-type="bibr" rid="B154">Schioedte and Meinert 1883</xref>, <xref ref-type="bibr" rid="B164">Stebbing 1910</xref>, <xref ref-type="bibr" rid="B175">Trilles 1972b</xref>, <xref ref-type="bibr" rid="B176">c</xref>).</p></tp:treatment-sec><tp:treatment-sec sec-type="distribution"><title>Distribution.</title><p>Western Indian Ocean and southwest Pacific Ocean: Mozambique (<xref ref-type="bibr" rid="B16">Bianconi 1869</xref>, <xref ref-type="bibr" rid="B64">Hilgendorf 1879</xref>, <xref ref-type="bibr" rid="B154">Schioedte and Meinert 1883</xref>); Great Redangs, Malay Peninsula (<xref ref-type="bibr" rid="B77">Lanchester 1902</xref>); Seychelles (<xref ref-type="bibr" rid="B164">Stebbing 1910</xref>); New Caledonia (<xref ref-type="bibr" rid="B175">Trilles 1972b</xref>, <xref ref-type="bibr" rid="B176">c</xref>, <xref ref-type="bibr" rid="B25">Bruce 2007</xref>); Red Sea (<xref ref-type="bibr" rid="B182">Trilles 2008</xref>); Japan (<xref ref-type="bibr" rid="B111">Nunomura 2006</xref>, <xref ref-type="bibr" rid="B150">Saito 2009</xref>, <xref ref-type="bibr" rid="B105">Nagasawa et al. 2014</xref>); and Australia (<xref ref-type="bibr" rid="B81">Martin et al. 2013</xref>).</p></tp:treatment-sec><tp:treatment-sec sec-type="host"><title>Hosts.</title><p>On <italic><tp:taxon-name><tp:taxon-name-part taxon-name-part-type="genus">Lutjanus</tp:taxon-name-part> <tp:taxon-name-part taxon-name-part-type="species">adetii</tp:taxon-name-part></tp:taxon-name></italic> (previously <italic><tp:taxon-name><tp:taxon-name-part taxon-name-part-type="genus">Lutjanus</tp:taxon-name-part> <tp:taxon-name-part taxon-name-part-type="species">amabilis</tp:taxon-name-part></tp:taxon-name></italic>) (<xref ref-type="bibr" rid="B175">Trilles 1972b</xref>, <xref ref-type="bibr" rid="B176">c</xref>); <italic><tp:taxon-name><tp:taxon-name-part taxon-name-part-type="genus">Pseudocaranx</tp:taxon-name-part> <tp:taxon-name-part taxon-name-part-type="species">dentex</tp:taxon-name-part></tp:taxon-name></italic> (see <xref ref-type="bibr" rid="B111">Nunomura 2006</xref>); <italic><tp:taxon-name><tp:taxon-name-part taxon-name-part-type="genus">Decapterus</tp:taxon-name-part> <tp:taxon-name-part taxon-name-part-type="species">muroadsi</tp:taxon-name-part></tp:taxon-name></italic> (see <xref ref-type="bibr" rid="B111">Nunomura 2006</xref>, <xref ref-type="bibr" rid="B150">Saito 2009</xref>, <xref ref-type="bibr" rid="B105">Nagasawa et al. 2014</xref>); and <italic><tp:taxon-name><tp:taxon-name-part taxon-name-part-type="genus">Selar</tp:taxon-name-part> <tp:taxon-name-part taxon-name-part-type="species">crumenophthalmus</tp:taxon-name-part></tp:taxon-name></italic> (see <xref ref-type="bibr" rid="B81">Martin et al. 2013</xref>, present study).</p></tp:treatment-sec><tp:treatment-sec sec-type="remarks"><title>Remarks.</title><p>
              <italic><tp:taxon-name><tp:taxon-name-part taxon-name-part-type="genus">Ceratothoa</tp:taxon-name-part> <tp:taxon-name-part taxon-name-part-type="species">carinata</tp:taxon-name-part></tp:taxon-name></italic> can be identified by the characteristic medial ridge extending longitudinally along the dorsal pereon surface. Furthermore, it has a laterally depressed and wider than long pleotelson; pereonite 7 with an enlarged carinate ischium and large bulbous protrusion on the merus; uropods reaching the distal edge of the pleotelson; as well as a concave posterior margin on the pleotelson.</p><p>
              <xref ref-type="bibr" rid="B16">Bianconi (1869)</xref> originally described this species from a single ovigerous female from Mozambique and stated that it was most similar to <italic><tp:taxon-name><tp:taxon-name-part taxon-name-part-type="genus">Ceratothoa</tp:taxon-name-part> <tp:taxon-name-part taxon-name-part-type="species">gaudichaudii</tp:taxon-name-part></tp:taxon-name></italic> and <italic><tp:taxon-name><tp:taxon-name-part taxon-name-part-type="genus">Ceratothoa</tp:taxon-name-part> <tp:taxon-name-part taxon-name-part-type="species">trigonocephala</tp:taxon-name-part></tp:taxon-name></italic>. Since then, another species, <italic><tp:taxon-name><tp:taxon-name-part taxon-name-part-type="genus">Ceratothoa</tp:taxon-name-part> <tp:taxon-name-part taxon-name-part-type="species">trillesi</tp:taxon-name-part></tp:taxon-name></italic> (<xref ref-type="bibr" rid="B5">Avdeev 1979</xref>) was also described from the Australia–New Zealand region, and shared many morphological characteristics. There has been some confusion surrounding the synonymy of <italic><tp:taxon-name><tp:taxon-name-part taxon-name-part-type="genus">Ceratothoa</tp:taxon-name-part> <tp:taxon-name-part taxon-name-part-type="species">trillesi</tp:taxon-name-part></tp:taxon-name></italic> with <italic><tp:taxon-name><tp:taxon-name-part taxon-name-part-type="genus">Ceratothoa</tp:taxon-name-part> <tp:taxon-name-part taxon-name-part-type="species">carinata</tp:taxon-name-part></tp:taxon-name></italic> (see <xref ref-type="bibr" rid="B5">Avdeev 1979</xref>, <xref ref-type="bibr" rid="B181">Trilles 1994</xref>), however, these species differ substantially with <italic><tp:taxon-name><tp:taxon-name-part taxon-name-part-type="genus">Ceratothoa</tp:taxon-name-part> <tp:taxon-name-part taxon-name-part-type="species">trillesi</tp:taxon-name-part></tp:taxon-name></italic> lacking the distinctive medial ridge, enlarged basis and ischium on pereopod 7, and a wide and depressed pleotelson seen in <italic><tp:taxon-name><tp:taxon-name-part taxon-name-part-type="genus">Ceratothoa</tp:taxon-name-part> <tp:taxon-name-part taxon-name-part-type="species">carinata</tp:taxon-name-part></tp:taxon-name></italic>.</p><!--PageBreak--><p>Species and names within <italic><tp:taxon-name><tp:taxon-name-part taxon-name-part-type="genus">Ceratothoa</tp:taxon-name-part></tp:taxon-name></italic> have been moved in and out of synonymy, an indication of both the difficulty of identifying and characterising species. Furthermore, many species are variable (<xref ref-type="bibr" rid="B56">Hadfield et al. 2014a</xref>) and species morphological boundaries are often unclear. In addition, the <tp:taxon-name><tp:taxon-name-part taxon-name-part-type="family">Cymothoidae</tp:taxon-name-part></tp:taxon-name> also have groups of cryptic species such as has been seen in <italic><tp:taxon-name><tp:taxon-name-part taxon-name-part-type="genus">Mothocya</tp:taxon-name-part></tp:taxon-name></italic> (<xref ref-type="bibr" rid="B22">Bruce 1986</xref>) and <italic><tp:taxon-name><tp:taxon-name-part taxon-name-part-type="genus">Anilocra</tp:taxon-name-part></tp:taxon-name></italic> (<xref ref-type="bibr" rid="B32">Bunkley Williams and Williams 1981</xref>, <xref ref-type="bibr" rid="B23">Bruce 1987</xref>) and therefore the designation of a neotype is necessary in the long-term interests of nomenclatural stability.</p><p>
              <xref ref-type="bibr" rid="B154">Schioedte and Meinert (1883)</xref> mention a specimen from the type locality (Mozambique) that was originally deposited into Zoologisches <named-content xmlns:xlink="http://www.w3.org/1999/xlink" xlink:type="simple" content-type="institution" xlink:href="http://grbio.org/institution/museum-0">Museum</named-content>, <named-content xmlns:xlink="http://www.w3.org/1999/xlink" xlink:type="simple" content-type="institution" xlink:href="http://grbio.org/institution/museum-f%C3%BCr-naturkunde-2"><named-content xlink:type="simple" content-type="institution" xlink:href="http://grbio.org/institution/museum-f%C3%BCr-naturkunde-1"><named-content xlink:type="simple" content-type="institution" xlink:href="http://grbio.org/institution/museum-f%C3%BCr-naturkunde"><named-content xlink:type="simple" content-type="institution" xlink:href="http://grbio.org/institution/museum-0">Museum</named-content> für Naturkunde</named-content></named-content></named-content>, Homboldt-Universität, Berlin, Germany. Enquiries to that museum, as well as <named-content xmlns:xlink="http://www.w3.org/1999/xlink" xlink:type="simple" content-type="institution" xlink:href="http://grbio.org/institution/mus%C3%A9um-1">Muséum</named-content> National d’Histoire Naturelle, <named-content xmlns:xlink="http://www.w3.org/1999/xlink" xlink:type="simple" content-type="institution" xlink:href="http://grbio.org/institution/natural-history-museum-london"><named-content xlink:type="simple" content-type="institution" xlink:href="http://grbio.org/institution/natural-history-museum"><named-content xlink:type="simple" content-type="institution" xlink:href="http://grbio.org/institution/natural-history-museum-0"><named-content xlink:type="simple" content-type="institution" xlink:href="http://grbio.org/institution/natural-history-museum-1"><named-content xlink:type="simple" content-type="institution" xlink:href="http://grbio.org/institution/natural-history-museum-2"><named-content xlink:type="simple" content-type="institution" xlink:href="http://grbio.org/institution/natural-history-museum-3">Natural History <named-content xlink:type="simple" content-type="institution" xlink:href="http://grbio.org/institution/museum-0">Museum</named-content></named-content></named-content></named-content></named-content></named-content>, London</named-content>, the <named-content xmlns:xlink="http://www.w3.org/1999/xlink" xlink:type="simple" content-type="institution" xlink:href="http://grbio.org/institution/naturalis-biodiversity-center">Naturalis Biodiversity Center</named-content> and the <named-content xmlns:xlink="http://www.w3.org/1999/xlink" xlink:type="simple" content-type="institution" xlink:href="http://grbio.org/institution/zoological-museum-university-copenhagen"><named-content xlink:type="simple" content-type="institution" xlink:href="http://grbio.org/institution/zoological-museum">Zoological <named-content xlink:type="simple" content-type="institution" xlink:href="http://grbio.org/institution/museum-0">Museum</named-content></named-content>, <named-content xlink:type="simple" content-type="institution" xlink:href="http://grbio.org/institution/university-copenhagen-0"><named-content xlink:type="simple" content-type="institution" xlink:href="http://grbio.org/institution/university-0">University</named-content> of Copenhagen</named-content></named-content>, failed to locate any material that could be identified as the type for <italic><tp:taxon-name><tp:taxon-name-part taxon-name-part-type="genus">Ceratothoa</tp:taxon-name-part> <tp:taxon-name-part taxon-name-part-type="species">carinata</tp:taxon-name-part></tp:taxon-name></italic>. It is highly probable that this specimen was destroyed in World War II or lost during relocation of the material. As cymothoid isopods are among the most misunderstood and difficult isopods to identify (<xref ref-type="bibr" rid="B30">Brusca 1981</xref>), a complete description (or redescription) of the type material is essential for accurate identifications and research on the species. The current material of <italic><tp:taxon-name><tp:taxon-name-part taxon-name-part-type="genus">Ceratothoa</tp:taxon-name-part> <tp:taxon-name-part taxon-name-part-type="species">carinata</tp:taxon-name-part></tp:taxon-name></italic> was obtained from the type locality and corresponds with the original drawings of the species (<xref ref-type="bibr" rid="B16">Bianconi 1869</xref>). Both specimens have the noticeable medial ridge or hump running longitudinally down the length of the pereon. The pleotelson is medially concave and is wider than long. Furthermore, the uropods do not extend past the end of the pleotelson and the posterior margin of the pleotelson is indented medially; the eyes are small but clearly visible; and the antennae are stout and extend to the anterior margin of pereonite 1.</p><p>As the current specimen is undoubtedly <italic><tp:taxon-name><tp:taxon-name-part taxon-name-part-type="genus">Ceratothoa</tp:taxon-name-part> <tp:taxon-name-part taxon-name-part-type="species">carinata</tp:taxon-name-part></tp:taxon-name></italic>, it is hereby designated as the neotype for the species, fulfilling all of the requirements necessary in the International Code of Zoological Nomenclature (Anon 1999, ICZN, Article 75).</p></tp:treatment-sec><ref-list><ref id="B49"><mixed-citation xmlns:xlink="http://www.w3.org/1999/xlink" xlink:type="simple">
          <person-group><name name-style="western"><surname>Gerstaecker</surname><given-names>A</given-names></name></person-group> (<year>1901</year>) <chapter-title><tp:taxon-name><tp:taxon-name-part taxon-name-part-type="order">Isopoda</tp:taxon-name-part></tp:taxon-name>.</chapter-title> In: <person-group><name name-style="western"><surname>Bronn</surname><given-names>HG</given-names></name></person-group> (<role>Ed.</role>) <source>Die Klassen und Ordnungen der Arthropoden wissenschaftlich dargestellt in Wort und Bild. <tp:taxon-name><tp:taxon-name-part taxon-name-part-type="subphylum">Crustacea</tp:taxon-name-part></tp:taxon-name> (Zweite Hälfte: <tp:taxon-name><tp:taxon-name-part taxon-name-part-type="class">Malacostraca</tp:taxon-name-part></tp:taxon-name>), Fünfter Band. II., Abtheilung</source>, <size units="page">278 pp</size>.</mixed-citation></ref><ref id="B64"><mixed-citation xmlns:xlink="http://www.w3.org/1999/xlink" xlink:type="simple">
          <person-group><name name-style="western"><surname>Hilgendorf</surname><given-names>F</given-names></name></person-group> (<year>1879</year>) <article-title>Die von Herrn. W. Peters in Moçambique gesammelten Crustaceen.</article-title> <source>Monatsbericht de Königlich Preussischen Akademie der Wissenschaften zu Berlin, (Physikalisch-mathematischen Klasse)</source> <volume>1878</volume>: <fpage>782</fpage>–<lpage>851</lpage>.</mixed-citation></ref><ref id="B154"><mixed-citation xmlns:xlink="http://www.w3.org/1999/xlink" xlink:type="simple">
          <person-group><name name-style="western"><surname>Schioedte</surname><given-names>JC</given-names></name><name name-style="western"><surname>Meinert</surname><given-names>F</given-names></name></person-group> (<year>1883</year>) <article-title>Symbolæ ad monographium Cymothoarum crustaceorum familiæ. III. Saophridæ. IV. Ceratothoinæ.</article-title> <source>Naturhistorisk Tidsskrift, Kjøbenhavn</source> <volume>13</volume>: <fpage>281</fpage>–<lpage>378</lpage>.</mixed-citation></ref><ref id="B180"><mixed-citation xmlns:xlink="http://www.w3.org/1999/xlink" xlink:type="simple">
          <person-group><name name-style="western"><surname>Trilles</surname><given-names>J-P</given-names></name></person-group> (<year>1986</year>) <article-title>Les <tp:taxon-name><tp:taxon-name-part taxon-name-part-type="family">Cymothoidae</tp:taxon-name-part></tp:taxon-name> (<tp:taxon-name><tp:taxon-name-part taxon-name-part-type="subphylum">Crustacea</tp:taxon-name-part></tp:taxon-name>, <tp:taxon-name><tp:taxon-name-part taxon-name-part-type="order">Isopoda</tp:taxon-name-part></tp:taxon-name>, <tp:taxon-name><tp:taxon-name-part taxon-name-part-type="suborder">Flabellifera</tp:taxon-name-part></tp:taxon-name>) d’Afrique.</article-title> <source>Bulletin du Muséum National d’Histoire Naturelle</source> <volume>8</volume>: <fpage>617</fpage>–<lpage>636</lpage>.</mixed-citation></ref><ref id="B181"><mixed-citation xmlns:xlink="http://www.w3.org/1999/xlink" xlink:type="simple">
          <person-group><name name-style="western"><surname>Trilles</surname><given-names>J-P</given-names></name></person-group> (<year>1994</year>) <article-title>Les <tp:taxon-name><tp:taxon-name-part taxon-name-part-type="family">Cymothoidae</tp:taxon-name-part></tp:taxon-name> (<tp:taxon-name><tp:taxon-name-part taxon-name-part-type="subphylum">Crustacea</tp:taxon-name-part></tp:taxon-name>, <tp:taxon-name><tp:taxon-name-part taxon-name-part-type="order">Isopoda</tp:taxon-name-part></tp:taxon-name>) du Monde. Podrome pour une faune.</article-title> <source>Studia Marina</source> <volume>21/22</volume>: <fpage>1</fpage>–<lpage>288</lpage>. [for 1991]</mixed-citation></ref><ref id="B182"><mixed-citation xmlns:xlink="http://www.w3.org/1999/xlink" xlink:type="simple">
          <person-group><name name-style="western"><surname>Trilles</surname><given-names>J-P</given-names></name></person-group> (<year>2008</year>) <article-title>Some marine isopods from the Senckenberg Research Institute (Frankfurt am Main, Germany) (<tp:taxon-name><tp:taxon-name-part taxon-name-part-type="subphylum">Crustacea</tp:taxon-name-part></tp:taxon-name>, <tp:taxon-name><tp:taxon-name-part taxon-name-part-type="order">Isopoda</tp:taxon-name-part></tp:taxon-name>: <tp:taxon-name><tp:taxon-name-part taxon-name-part-type="family">Cymothoidae</tp:taxon-name-part></tp:taxon-name>, <tp:taxon-name><tp:taxon-name-part taxon-name-part-type="family">Aegidae</tp:taxon-name-part></tp:taxon-name>, <tp:taxon-name><tp:taxon-name-part taxon-name-part-type="family">Corallanidae</tp:taxon-name-part></tp:taxon-name>, <tp:taxon-name><tp:taxon-name-part taxon-name-part-type="family">Cirolanidae</tp:taxon-name-part></tp:taxon-name>).</article-title> <source>Senckenbergiana Biologica</source> <volume>88</volume>: <fpage>21</fpage>–<lpage>28</lpage>.</mixed-citation></ref><ref id="B71"><mixed-citation xmlns:xlink="http://www.w3.org/1999/xlink" xlink:type="simple">
          <person-group><name name-style="western"><surname>Kensley</surname><given-names>B</given-names></name></person-group> (<year>2001</year>) <article-title>Biogeography of the marine <tp:taxon-name><tp:taxon-name-part taxon-name-part-type="order">Isopoda</tp:taxon-name-part></tp:taxon-name> of the Indian Ocean, with a check-list of species and records.</article-title> In: <person-group><name name-style="western"><surname>Kensley</surname><given-names>B</given-names></name><name name-style="western"><surname>Brusca</surname><given-names>RC</given-names></name></person-group> (<role>Eds</role>) <source>Isopod Systematics and Evolution Crustacean Issues 13</source>. <publisher-name>A.A. Balkema</publisher-name>, <publisher-loc>Rotterdam</publisher-loc>, <fpage>205</fpage>–<lpage>264</lpage>.</mixed-citation></ref><ref id="B25"><mixed-citation xmlns:xlink="http://www.w3.org/1999/xlink" xlink:type="simple">
          <person-group><name name-style="western"><surname>Bruce</surname><given-names>NL</given-names></name></person-group> (<year>2007</year>) <article-title>Provisional list of the marine and freshwater isopods (<tp:taxon-name><tp:taxon-name-part taxon-name-part-type="subphylum">Crustacea</tp:taxon-name-part></tp:taxon-name>) of New Caledonia.</article-title> In: <person-group><name name-style="western"><surname>Payri</surname><given-names>CE</given-names></name><name name-style="western"><surname>Richer de Forges</surname><given-names>B</given-names></name></person-group> (<role>Eds</role>) <issue-title>Compendium of marine species of New Caledonia.</issue-title> <source>Documents scientifiques et techniques II7, 2<sup>nd</sup> ed., IRD, Nouméa</source>, <fpage>275</fpage>–<lpage>279</lpage>.</mixed-citation></ref><ref id="B81"><mixed-citation xmlns:xlink="http://www.w3.org/1999/xlink" xlink:type="simple">
          <person-group><name name-style="western"><surname>Martin</surname><given-names>MB</given-names></name><name name-style="western"><surname>Bruce</surname><given-names>NL</given-names></name><name name-style="western"><surname>Nowak</surname><given-names>BF</given-names></name></person-group> (<year>2013</year>) <article-title>Redescription of <italic><tp:taxon-name><tp:taxon-name-part taxon-name-part-type="genus">Ceratothoa</tp:taxon-name-part> <tp:taxon-name-part taxon-name-part-type="species">carinata</tp:taxon-name-part></tp:taxon-name></italic> (Bianconi, 1869) and <italic><tp:taxon-name><tp:taxon-name-part taxon-name-part-type="genus">Ceratothoa</tp:taxon-name-part> <tp:taxon-name-part taxon-name-part-type="species">oxyrrhynchaena</tp:taxon-name-part></tp:taxon-name></italic> Koelbel, 1878 (<tp:taxon-name><tp:taxon-name-part taxon-name-part-type="subphylum">Crustacea</tp:taxon-name-part></tp:taxon-name>: <tp:taxon-name><tp:taxon-name-part taxon-name-part-type="order">Isopoda</tp:taxon-name-part></tp:taxon-name>: <tp:taxon-name><tp:taxon-name-part taxon-name-part-type="family">Cymothoidae</tp:taxon-name-part></tp:taxon-name>), buccal-attaching fish parasites new to Australia.</article-title> <source>Zootaxa</source> <volume>3683</volume>: <fpage>395</fpage>–<lpage>410</lpage>. doi: <ext-link xlink:type="simple" ext-link-type="doi" xlink:href="10.11646/zootaxa.3683.4.4">10.11646/zootaxa.3683.4.4</ext-link></mixed-citation></ref><ref id="B105"><mixed-citation xmlns:xlink="http://www.w3.org/1999/xlink" xlink:type="simple">
          <person-group><name name-style="western"><surname>Nagasawa</surname><given-names>K</given-names></name><name name-style="western"><surname>Fukuda</surname><given-names>Y</given-names></name><name name-style="western"><surname>Nishiyama</surname><given-names>M</given-names></name></person-group> (<year>2014</year>) <article-title>Further record of <italic><tp:taxon-name><tp:taxon-name-part taxon-name-part-type="genus">Ceratothoa</tp:taxon-name-part> <tp:taxon-name-part taxon-name-part-type="species">carinata</tp:taxon-name-part></tp:taxon-name></italic> (<tp:taxon-name><tp:taxon-name-part taxon-name-part-type="order">Isopoda</tp:taxon-name-part></tp:taxon-name>: <tp:taxon-name><tp:taxon-name-part taxon-name-part-type="family">Cymothoidae</tp:taxon-name-part></tp:taxon-name>) parasitic on <italic><tp:taxon-name><tp:taxon-name-part taxon-name-part-type="genus">Decapterus</tp:taxon-name-part> <tp:taxon-name-part taxon-name-part-type="species">maruadsi</tp:taxon-name-part></tp:taxon-name></italic> in Japanese waters.</article-title> <source>Biogeography</source> <volume>16</volume>: <fpage>59</fpage>–<lpage>61</lpage>.</mixed-citation></ref><ref id="B82"><mixed-citation xmlns:xlink="http://www.w3.org/1999/xlink" xlink:type="simple">
          <person-group><name name-style="western"><surname>Martin</surname><given-names>MB</given-names></name><name name-style="western"><surname>Bruce</surname><given-names>NL</given-names></name><name name-style="western"><surname>Nowak</surname><given-names>BF</given-names></name></person-group> (<year>2015a</year>) <article-title>Review of the fish-parasitic genus <italic><tp:taxon-name><tp:taxon-name-part taxon-name-part-type="genus">Ceratothoa</tp:taxon-name-part></tp:taxon-name></italic> Dana, 1852 (<tp:taxon-name><tp:taxon-name-part taxon-name-part-type="subphylum">Crustacea</tp:taxon-name-part></tp:taxon-name>: <tp:taxon-name><tp:taxon-name-part taxon-name-part-type="order">Isopoda</tp:taxon-name-part></tp:taxon-name>: <tp:taxon-name><tp:taxon-name-part taxon-name-part-type="family">Cymothoidae</tp:taxon-name-part></tp:taxon-name>) from Australia, with description of two new species.</article-title> <source>Zootaxa</source> <volume>3963</volume>: <fpage>251</fpage>–<lpage>294</lpage>. doi: <ext-link xlink:type="simple" ext-link-type="doi" xlink:href="10.11646/zootaxa.3963.3.1">10.11646/zootaxa.3963.3.1</ext-link></mixed-citation></ref><ref id="B77"><mixed-citation xmlns:xlink="http://www.w3.org/1999/xlink" xlink:type="simple">
          <person-group><name name-style="western"><surname>Lanchester</surname><given-names>WF</given-names></name></person-group> (<year>1902</year>) <article-title>On the <tp:taxon-name><tp:taxon-name-part taxon-name-part-type="subphylum">Crustacea</tp:taxon-name-part></tp:taxon-name> collected during the “Skeat Expedition” to the Malay Peninsula. Part 2. <tp:taxon-name><tp:taxon-name-part taxon-name-part-type="infraorder">Anomura</tp:taxon-name-part></tp:taxon-name>, <tp:taxon-name><tp:taxon-name-part taxon-name-part-type="infraclass">Cirripedia</tp:taxon-name-part></tp:taxon-name> and <tp:taxon-name><tp:taxon-name-part taxon-name-part-type="order">Isopoda</tp:taxon-name-part></tp:taxon-name>.</article-title> <source>Proceedings of the Zoological Society of London</source> <volume>1902</volume>: <fpage>363</fpage>–<lpage>381</lpage>.</mixed-citation></ref><ref id="B164"><mixed-citation xmlns:xlink="http://www.w3.org/1999/xlink" xlink:type="simple">
          <person-group><name name-style="western"><surname>Stebbing</surname><given-names>TRR</given-names></name></person-group> (<year>1910</year>) <article-title><tp:taxon-name><tp:taxon-name-part taxon-name-part-type="order">Isopoda</tp:taxon-name-part></tp:taxon-name> from the Indian Ocean and British East Africa. The Percy Sladen Trust Expedition to the Indian Ocean under the leadership of Mr J. Stanley Gardiner. Volume III.</article-title> <source>Transactions of the Linnean Society of London (Zoology)</source> <volume>14</volume>: <fpage>83</fpage>–<lpage>122</lpage>, pls. 125–111. doi: <ext-link xlink:type="simple" ext-link-type="doi" xlink:href="10.1111/j.1096-3642.1910.tb00525.x">10.1111/j.1096-3642.1910.tb00525.x</ext-link></mixed-citation></ref><ref id="B175"><mixed-citation xmlns:xlink="http://www.w3.org/1999/xlink" xlink:type="simple">
          <person-group><name name-style="western"><surname>Trilles</surname><given-names>J-P</given-names></name></person-group> (<year>1972b</year>) <article-title>Les <tp:taxon-name><tp:taxon-name-part taxon-name-part-type="family">Cymothoidae</tp:taxon-name-part></tp:taxon-name> (<tp:taxon-name><tp:taxon-name-part taxon-name-part-type="order">Isopoda</tp:taxon-name-part></tp:taxon-name>, <tp:taxon-name><tp:taxon-name-part taxon-name-part-type="suborder">Flabellifera</tp:taxon-name-part></tp:taxon-name>) du Muséum National d’Histoire Naturelle de Paris. Etude critique accompagnée de précisions en particulier sur la répartition géographique et l’écologie des différentes espèces représentées. I. Les <tp:taxon-name><tp:taxon-name-part taxon-name-part-type="subfamily">Ceratothoinae</tp:taxon-name-part></tp:taxon-name> Schioedte et Meinert, 1883.</article-title> <source>Bulletin du Muséum d’Histoire Naturelle</source>, <publisher-loc>Paris</publisher-loc>, <series>3e série, Zoologie</series> <volume>91</volume>: <fpage>1231</fpage>–<lpage>1268</lpage>.</mixed-citation></ref><ref id="B176"><mixed-citation xmlns:xlink="http://www.w3.org/1999/xlink" xlink:type="simple">
          <person-group><name name-style="western"><surname>Trilles</surname><given-names>J-P</given-names></name></person-group> (<year>1972c</year>) <article-title>Sur quatre isopodes cymothoides du Pacifique (Nouvelle Caledonie).</article-title> <source>Cahiers de l’Office de Recherche Scientifiques et Techniques Outre Mers, série Océanographique</source> <volume>10</volume>: <fpage>3</fpage>–<lpage>17</lpage>.</mixed-citation></ref><ref id="B5"><mixed-citation xmlns:xlink="http://www.w3.org/1999/xlink" xlink:type="simple">
          <person-group><name name-style="western"><surname>Avdeev</surname><given-names>VV</given-names></name></person-group> (<year>1979</year>) <article-title>Parasitic isopods of the genus <italic><tp:taxon-name><tp:taxon-name-part taxon-name-part-type="genus">Meinertia</tp:taxon-name-part></tp:taxon-name></italic> from Australian-New Zealand region.</article-title> <source>Biologiya Morya (Vladivostok)</source> <volume>2</volume>: <fpage>48</fpage>–<lpage>54</lpage>.</mixed-citation></ref><ref id="B107"><mixed-citation xmlns:xlink="http://www.w3.org/1999/xlink" xlink:type="simple">
          <person-group><name name-style="western"><surname>Nierstrasz</surname><given-names>HF</given-names></name></person-group> (<year>1931</year>) <article-title><tp:taxon-name><tp:taxon-name-part taxon-name-part-type="order">Isopoda</tp:taxon-name-part></tp:taxon-name> genuina. II. <tp:taxon-name><tp:taxon-name-part taxon-name-part-type="suborder">Flabellifera</tp:taxon-name-part></tp:taxon-name>.</article-title> In: <person-group><name name-style="western"><surname>Weber</surname><given-names>M</given-names></name><name name-style="western"><surname>De Beaufort</surname><given-names>LF</given-names></name></person-group> (<role>Eds</role>) <source>Die Isopoden der <tp:taxon-name><tp:taxon-name-part taxon-name-part-type="genus">Siboga</tp:taxon-name-part></tp:taxon-name>-Expedition</source>. <publisher-name>E.J. Brill</publisher-name>, <publisher-loc>Leiden</publisher-loc>, <fpage>123</fpage>–<lpage>233</lpage>.</mixed-citation></ref><ref id="B150"><mixed-citation xmlns:xlink="http://www.w3.org/1999/xlink" xlink:type="simple">
          <person-group><name name-style="western"><surname>Saito</surname><given-names>N</given-names></name></person-group> (<year>2009</year>) <article-title>Note on a cymothoid isopod parasitized in the buccal cavity of the round scad, <italic><tp:taxon-name><tp:taxon-name-part taxon-name-part-type="genus">Decapterus</tp:taxon-name-part> <tp:taxon-name-part taxon-name-part-type="species">maruadsi</tp:taxon-name-part></tp:taxon-name></italic> (Temminck &amp; Schlegel, 1844).</article-title> <source>Cancer (The Carcinological Society of Japan)</source> <volume>18</volume>: <fpage>7</fpage>–<lpage>9</lpage>.</mixed-citation></ref><ref id="B16"><mixed-citation xmlns:xlink="http://www.w3.org/1999/xlink" xlink:type="simple">
          <person-group><name name-style="western"><surname>Bianconi</surname><given-names>G</given-names></name></person-group> (<year>1869</year>) <article-title>Specimina zoologica Mosambicana, Fasciculus XVII.</article-title> <source>Memorie dell’Accademia delle Scienze dell’Istituto di Bologna</source> <volume>9</volume>: <fpage>199</fpage>–<lpage>222</lpage>.</mixed-citation></ref><ref id="B111"><mixed-citation xmlns:xlink="http://www.w3.org/1999/xlink" xlink:type="simple">
          <person-group><name name-style="western"><surname>Nunomura</surname><given-names>N</given-names></name></person-group> (<year>2006</year>) <article-title>Marine isopod crustaceans in the Sagami Sea, Central Japan.</article-title> <source>Memoirs of The National Science Museum, Tokyo</source> <volume>41</volume>: <fpage>7</fpage>–<lpage>42</lpage>.</mixed-citation></ref><ref id="B56"><mixed-citation xmlns:xlink="http://www.w3.org/1999/xlink" xlink:type="simple">
          <person-group><name name-style="western"><surname>Hadfield</surname><given-names>KA</given-names></name><name name-style="western"><surname>Bruce</surname><given-names>NL</given-names></name><name name-style="western"><surname>Szinetár</surname><given-names>C</given-names></name><name name-style="western"><surname>Smit</surname><given-names>NJ</given-names></name></person-group> (<year>2014a</year>) <article-title><italic><tp:taxon-name><tp:taxon-name-part taxon-name-part-type="genus">Ceratothoa</tp:taxon-name-part> <tp:taxon-name-part taxon-name-part-type="species">retusa</tp:taxon-name-part></tp:taxon-name></italic> (Schiœdte &amp; Meinert, 1883) (<tp:taxon-name><tp:taxon-name-part taxon-name-part-type="order">Isopoda</tp:taxon-name-part></tp:taxon-name>, <tp:taxon-name><tp:taxon-name-part taxon-name-part-type="family">Cymothoidae</tp:taxon-name-part></tp:taxon-name>), a variable species of fish parasitic marine isopod from the Indian Ocean.</article-title> <source>Crustaceana</source> <volume>87</volume>: <fpage>448</fpage>–<lpage>462</lpage>. doi: <ext-link xlink:type="simple" ext-link-type="doi" xlink:href="10.1163/15685403-00003293">10.1163/15685403-00003293</ext-link></mixed-citation></ref><ref id="B22"><mixed-citation xmlns:xlink="http://www.w3.org/1999/xlink" xlink:type="simple">
          <person-group><name name-style="western"><surname>Bruce</surname><given-names>NL</given-names></name></person-group> (<year>1986</year>) <article-title>Revision of the isopod crustacean genus <italic><tp:taxon-name><tp:taxon-name-part taxon-name-part-type="genus">Mothocya</tp:taxon-name-part></tp:taxon-name></italic> Costa, in Hope, 1851 (<tp:taxon-name><tp:taxon-name-part taxon-name-part-type="family">Cymothoidae</tp:taxon-name-part></tp:taxon-name>: <tp:taxon-name><tp:taxon-name-part taxon-name-part-type="suborder">Flabellifera</tp:taxon-name-part></tp:taxon-name>), parasitic on marine fishes.</article-title> <source>Journal of Natural History</source> <volume>20</volume>: <fpage>1089</fpage>–<lpage>1192</lpage>. doi: <ext-link xlink:type="simple" ext-link-type="doi" xlink:href="10.1080/00222938600770781">10.1080/00222938600770781</ext-link></mixed-citation></ref><ref id="B32"><mixed-citation xmlns:xlink="http://www.w3.org/1999/xlink" xlink:type="simple">
          <person-group><name name-style="western"><surname>Bunkley Williams</surname><given-names>L</given-names></name><name name-style="western"><surname>Williams</surname><given-names>EHJ</given-names></name></person-group> (<year>1981</year>) <article-title>Nine new species of <italic><tp:taxon-name><tp:taxon-name-part taxon-name-part-type="genus">Anilocra</tp:taxon-name-part></tp:taxon-name></italic> (<tp:taxon-name><tp:taxon-name-part taxon-name-part-type="subphylum">Crustacea</tp:taxon-name-part></tp:taxon-name>: <tp:taxon-name><tp:taxon-name-part taxon-name-part-type="order">Isopoda</tp:taxon-name-part></tp:taxon-name>: <tp:taxon-name><tp:taxon-name-part taxon-name-part-type="family">Cymothoidae</tp:taxon-name-part></tp:taxon-name>) external parasites of West Indian coral reef fishes.</article-title> <source>Proceedings of the Biological Society of Washington</source> <volume>94</volume>: <fpage>1005</fpage>–<lpage>1047</lpage>.</mixed-citation></ref><ref id="B23"><mixed-citation xmlns:xlink="http://www.w3.org/1999/xlink" xlink:type="simple">
          <person-group><name name-style="western"><surname>Bruce</surname><given-names>NL</given-names></name></person-group> (<year>1987</year>) <article-title>Australian <italic><tp:taxon-name><tp:taxon-name-part taxon-name-part-type="genus">Pleopodias</tp:taxon-name-part></tp:taxon-name></italic> Richardson, 1910, and <italic><tp:taxon-name><tp:taxon-name-part taxon-name-part-type="genus">Anilocra</tp:taxon-name-part></tp:taxon-name></italic> Leach, 1818 (<tp:taxon-name><tp:taxon-name-part taxon-name-part-type="order">Isopoda</tp:taxon-name-part></tp:taxon-name>: <tp:taxon-name><tp:taxon-name-part taxon-name-part-type="family">Cymothoidae</tp:taxon-name-part></tp:taxon-name>), crustacean parasites of marine fishes.</article-title> <source>Records of the Australian Museum</source> <volume>39</volume>: <fpage>85</fpage>–<lpage>130</lpage>. doi: <ext-link xlink:type="simple" ext-link-type="doi" xlink:href="10.3853/j.0067-1975.39.1987.166">10.3853/j.0067-1975.39.1987.166</ext-link></mixed-citation></ref><ref id="B30"><mixed-citation xmlns:xlink="http://www.w3.org/1999/xlink" xlink:type="simple">
          <person-group><name name-style="western"><surname>Brusca</surname><given-names>RC</given-names></name></person-group> (<year>1981</year>) <article-title>A monograph on the <tp:taxon-name><tp:taxon-name-part taxon-name-part-type="order">Isopoda</tp:taxon-name-part></tp:taxon-name> <tp:taxon-name><tp:taxon-name-part taxon-name-part-type="family">Cymothoidae</tp:taxon-name-part></tp:taxon-name> (<tp:taxon-name><tp:taxon-name-part taxon-name-part-type="subphylum">Crustacea</tp:taxon-name-part></tp:taxon-name>) of the eastern Pacific.</article-title> <source>Zoological Journal of the Linnean Society</source> <volume>73</volume>: <fpage>117</fpage>–<lpage>199</lpage>. doi: <ext-link xlink:type="simple" ext-link-type="doi" xlink:href="10.1111/j.1096-3642.1981.tb01592.x">10.1111/j.1096-3642.1981.tb01592.x</ext-link></mixed-citation></ref></ref-list></tp:taxon-treatment>
