# Supplementary material for: Redescription of poorly known species of Ceratothoa Dana, 1852 (Crustacea, Isopoda, Cymothoidae), based on original type material
Source: Zookeys. 2016 May 25;(592):39–91. doi: 10.3897/zookeys.592.8098 (PMC4926636; doi:10.3897/zookeys.592.8098)
Supplement: XML Treatment for Ceratothoa collaris [file zookeys.592.8098-treatment5.xml]

<!DOCTYPE tp:taxon-treatment
  PUBLIC "-//TaxonX//DTD Taxonomic Treatment Publishing DTD v0 20100105//EN" "tax-treatment-NSO.dtd">
<tp:taxon-treatment xmlns:tp="http://www.plazi.org/taxpub"><tp:treatment-meta><kwd-group><label>Taxon classification</label><kwd><named-content content-type="kingdom">Animalia</named-content></kwd><kwd><named-content content-type="order">Isopoda</named-content></kwd><kwd><named-content content-type="family">Cymothoidae</named-content></kwd></kwd-group><mixed-citation publication-type="journal"><person-group><name><surname>Hadfield</surname><given-names>Kerry A.</given-names></name><name><surname>Bruce</surname><given-names>Niel L.</given-names></name><name><surname>Smit</surname><given-names>Nico J.</given-names></name></person-group><article-title>Redescription of poorly known species of <italic><tp:taxon-name><tp:taxon-name-part taxon-name-part-type="genus">Ceratothoa</tp:taxon-name-part></tp:taxon-name></italic> Dana, 1852 (<tp:taxon-name><tp:taxon-name-part taxon-name-part-type="subphylum">Crustacea</tp:taxon-name-part></tp:taxon-name>, <tp:taxon-name><tp:taxon-name-part taxon-name-part-type="order">Isopoda</tp:taxon-name-part></tp:taxon-name>, <tp:taxon-name><tp:taxon-name-part taxon-name-part-type="family">Cymothoidae</tp:taxon-name-part></tp:taxon-name>), based on original type material</article-title><source>Zookeys</source><day>25</day><month>5</month><year>2016</year><volume>2016</volume><issue>592</issue><fpage>39</fpage><lpage>91</lpage><pub-id pub-id-type="doi">10.3897/zookeys.592.8098</pub-id></mixed-citation></tp:treatment-meta><tp:nomenclature><tp:taxon-name>
              <tp:taxon-name-part taxon-name-part-type="genus">Ceratothoa</tp:taxon-name-part>
              <tp:taxon-name-part taxon-name-part-type="species">collaris</tp:taxon-name-part>
            </tp:taxon-name><tp:taxon-authority>Schioedte &amp; Meinert, 1883</tp:taxon-authority><xref ref-type="fig" rid="F4">Figure 4</xref><!--PageBreak--><!--PageBreak--><tp:nomenclature-citation-list><tp:nomenclature-citation><tp:taxon-name>
                  <tp:taxon-name-part taxon-name-part-type="genus">Cymothoa</tp:taxon-name-part>
                </tp:taxon-name><comment>oestroïdes.—<xref ref-type="bibr" rid="B79">Lucas 1849</xref>: 78, pl. 8, figs 4a–c (see also page notes in <xref ref-type="bibr" rid="B174">Trilles 1972a</xref> p 1201). [not <tp:taxon-name><tp:taxon-name-part taxon-name-part-type="genus">Ceratothoa</tp:taxon-name-part> <tp:taxon-name-part taxon-name-part-type="species">oestroides</tp:taxon-name-part></tp:taxon-name> (Risso, 1826)]. </comment></tp:nomenclature-citation><tp:nomenclature-citation><tp:taxon-name>
                  <tp:taxon-name-part taxon-name-part-type="genus">Ceratothoa</tp:taxon-name-part> <tp:taxon-name-part taxon-name-part-type="species">collaris</tp:taxon-name-part></tp:taxon-name><comment>Schioedte &amp; Meinert, 1883: 366–368, tab. XVI (Cym. XXIII) figs 8–9.—<xref ref-type="bibr" rid="B34">Carus 1885</xref>: 443.—<xref ref-type="bibr" rid="B135">Rokicki 1984a</xref>: 73; <xref ref-type="bibr" rid="B136">1984b</xref>: 44–60, figs 9–12; <xref ref-type="bibr" rid="B173">1985</xref>: 95–119, tabs. 1–3, fig. 8.—<xref ref-type="bibr" rid="B180">Trilles 1986</xref>: 623, tab. 1; <xref ref-type="bibr" rid="B181">1994</xref>: 117.—<xref ref-type="bibr" rid="B66">Horton 2000</xref>: 1046–1047, figs 6a–c.—<xref ref-type="bibr" rid="B123">Ramdane and Trilles 2008</xref>: 173–178.—<xref ref-type="bibr" rid="B12">Bariche and Trilles 2008</xref>: 85–93, figs 1–5. </comment></tp:nomenclature-citation><tp:nomenclature-citation><tp:taxon-name>
                  <tp:taxon-name-part taxon-name-part-type="genus">Meinertia</tp:taxon-name-part> <tp:taxon-name-part taxon-name-part-type="species">collaris</tp:taxon-name-part> <tp:taxon-name-part taxon-name-part-type="infraspecific-rank">forma</tp:taxon-name-part> <tp:taxon-name-part taxon-name-part-type="form">typica</tp:taxon-name-part></tp:taxon-name><comment>.—<xref ref-type="bibr" rid="B99">Monod 1924a</xref>: 31–34; <xref ref-type="bibr" rid="B100">1924b</xref>: 430–432.—<xref ref-type="bibr" rid="B184">Trilles and Raibaut 1973</xref>: 277–278.—<xref ref-type="bibr" rid="B33">Capapé and Pantoustier 1976</xref>: 203. </comment></tp:nomenclature-citation><tp:nomenclature-citation><tp:taxon-name>
                  <tp:taxon-name-part taxon-name-part-type="genus">Meinertia</tp:taxon-name-part> <tp:taxon-name-part taxon-name-part-type="species">collaris</tp:taxon-name-part> <tp:taxon-name-part taxon-name-part-type="infraspecific-rank">forma</tp:taxon-name-part> <tp:taxon-name-part taxon-name-part-type="form">africana</tp:taxon-name-part></tp:taxon-name><comment>.—<xref ref-type="bibr" rid="B99">Monod 1924a</xref>: 31–34; <xref ref-type="bibr" rid="B100">1924b</xref>: 430–432; <xref ref-type="bibr" rid="B101">1925</xref>: 103–104.—<xref ref-type="bibr" rid="B177">Trilles 1977</xref>: 10. </comment></tp:nomenclature-citation><tp:nomenclature-citation><!--PageBreak--><tp:taxon-name>
                  <tp:taxon-name-part taxon-name-part-type="genus">Meinertia</tp:taxon-name-part> <tp:taxon-name-part taxon-name-part-type="species">collaris</tp:taxon-name-part> <tp:taxon-name-part taxon-name-part-type="infraspecific-rank">forma</tp:taxon-name-part> <tp:taxon-name-part taxon-name-part-type="form">globuligera</tp:taxon-name-part></tp:taxon-name><comment>.—<xref ref-type="bibr" rid="B99">Monod 1924a</xref>: 31–34; <xref ref-type="bibr" rid="B100">1924b</xref>: 430–432. </comment></tp:nomenclature-citation><tp:nomenclature-citation><tp:taxon-name>
                  <tp:taxon-name-part taxon-name-part-type="genus">Meinertia</tp:taxon-name-part> <tp:taxon-name-part taxon-name-part-type="species">collaris</tp:taxon-name-part></tp:taxon-name><comment>.—<xref ref-type="bibr" rid="B175">Trilles 1972b</xref>: 1240–1241, pl. I (1–2).—<xref ref-type="bibr" rid="B41">Dollfus and Trilles 1976</xref>: 822.—<xref ref-type="bibr" rid="B104">Moreira and Sadowsky 1978</xref>: 100, 110, 113–114, 120, 134. </comment></tp:nomenclature-citation><tp:nomenclature-citation><tp:taxon-name>
                  <tp:taxon-name-part taxon-name-part-type="genus">Ceratothoa</tp:taxon-name-part> <tp:taxon-name-part taxon-name-part-type="species">collaris</tp:taxon-name-part> <tp:taxon-name-part taxon-name-part-type="infraspecific-rank">forma</tp:taxon-name-part> <tp:taxon-name-part taxon-name-part-type="form">africana</tp:taxon-name-part></tp:taxon-name><comment>.—<xref ref-type="bibr" rid="B178">Trilles 1979</xref>: 515, 522. </comment></tp:nomenclature-citation><tp:nomenclature-citation><tp:taxon-name>
                  <tp:taxon-name-part taxon-name-part-type="genus">Ceratothoa</tp:taxon-name-part> <tp:taxon-name-part taxon-name-part-type="species">collaris</tp:taxon-name-part> <tp:taxon-name-part taxon-name-part-type="infraspecific-rank">forma</tp:taxon-name-part> <tp:taxon-name-part taxon-name-part-type="form">typica</tp:taxon-name-part></tp:taxon-name><comment>.—<xref ref-type="bibr" rid="B178">Trilles 1979</xref>: 521. </comment></tp:nomenclature-citation></tp:nomenclature-citation-list></tp:nomenclature><tp:treatment-sec sec-type="material"><title>Material examined.</title><p>
              <italic>Holotype</italic>. <named-content xmlns:xlink="http://www.w3.org/1999/xlink" xlink:type="simple" content-type="institution" xlink:href="http://grbio.org/institution/national-museum"><named-content xlink:type="simple" content-type="institution" xlink:href="http://grbio.org/institution/national-museum-0"><named-content xlink:type="simple" content-type="institution" xlink:href="http://grbio.org/institution/national-museum-1">National <named-content xlink:type="simple" content-type="institution" xlink:href="http://grbio.org/institution/museum-natural-history"><named-content xlink:type="simple" content-type="institution" xlink:href="http://grbio.org/institution/museum-0">Museum</named-content></named-content></named-content></named-content> of Natural History</named-content>, Paris (<named-content xmlns:xlink="http://www.w3.org/1999/xlink" content-type="dwc:institutional_code" xlink:type="simple">MNHN</named-content>-Is386) – ovigerous female specimen (40 mm <abbrev xmlns:xlink="http://www.w3.org/1999/xlink" xlink:title="total length" xlink:type="simple">TL</abbrev>) collected in Algeria by Lucas (<xref ref-type="bibr" rid="B154">Schioedte and Meinert 1883</xref>), host unknown, registered as <italic><tp:taxon-name><tp:taxon-name-part taxon-name-part-type="genus">Meinertia</tp:taxon-name-part> <tp:taxon-name-part taxon-name-part-type="species">collaris</tp:taxon-name-part></tp:taxon-name></italic>, J.P. Trilles det. 17.12.1971 (n°40) (<xref ref-type="bibr" rid="B175">Trilles 1972b</xref>). Also noted: both right antennae are missing and some appendages are broken.</p></tp:treatment-sec><tp:treatment-sec sec-type="description"><title>Description.</title><p>
              <italic>Holotype female</italic>. Length 40 mm, width 18 mm.</p><p>
              <italic>Body</italic> oval, 1.8 times as long as greatest width, dorsal surfaces slightly bumpy, widest at pereonite 4 and pereonite 5, most narrow at pereonite 1, lateral margins posteriorly ovate. <italic>Cephalon</italic> 0.6 times longer than wide, visible from dorsal view, triangular. <italic>Frontal margin</italic> rounded to form blunt rostrum. <italic>Eyes</italic> oval with distinct margins. <italic>Antennula</italic> more stout than antenna, shorter than antenna, with 7 articles. <italic>Antenna</italic> with 8 articles.</p><p>
              <italic>Pereonite 1</italic> with slight indentations, anterior border straight, anterolateral angle with distinct anterior projection, extend to middle of the eye. Posterior margins of pereonites smooth and slightly curved laterally. Coxae 2–3 narrow; with posteroventral angles rounded; 4–7 acute, posteriorly pointed; not extending past pereonite margin. Pereonites 1–4 increasing in length and width; 5–7 decreasing in length and width; becoming more progressively rounded posteriorly. <italic>Pleon</italic> with pleonite 1 most narrow, visible in dorsal view; pleonites posterior margin smooth, mostly concave. Pleonite 2 not overlapped by pereonite 7; posterolateral angles of pleonite 2 narrowly rounded. Pleonites 3–5 similar in form to pleonite 2; pleonite 5 free, not overlapped by lateral margins of pleonite 4, posterior margin produced medially. <italic>Pleotelson</italic> 0.4 times as long as anterior width, dorsal surface with medial furrow, lateral margins weakly convex, posterior margin damaged and shallowly emarginate.</p><p>
              <italic>Pereopod 1</italic> basis 1.7 times as long as greatest width; ischium 0.6 times as long as basis; merus proximal margin with bulbous protrusion; carpus with rounded proximal margin; propodus 1.6 times as long as wide; dactylus slender, 0.9 times as long as propodus, 2.1 times as long as basal width. <italic>Pereopod 7</italic> basis 1.4 times as long as greatest width; ischium 0.8 times as long as basis, without protrusions; merus proximal margin with large bulbous protrusion, merus 0.4 times as long as wide, 0.3 times as long as ischium; carpus 0.4 times as long as wide, 0.2 times as long as ischium, without bulbous protrusion; propodus 0.9 times as long as wide, 0.4 times as long as ischium; dactylus slender, 1.5 times as long as propodus, 2.3 times as long as basal width.</p><p>
              <italic>Uropod</italic> more than half the length of pleotelson, peduncle 0.9 times longer than rami, peduncle lateral margin without setae; rami not extending beyond pleotelson, marginal setae absent, apices narrowly rounded. <italic>Endopod</italic> apically rounded, 3.6 times as long as greatest width. <italic>Exopod</italic> extending to end of endopod, 4 times as long as greatest width, apically rounded.</p><!--PageBreak--><fig id="F4" position="float" orientation="portrait"><label>Figure 4.</label><caption><p>
          <italic><tp:taxon-name><tp:taxon-name-part taxon-name-part-type="genus">Ceratothoa</tp:taxon-name-part> <tp:taxon-name-part taxon-name-part-type="species">collaris</tp:taxon-name-part></tp:taxon-name></italic> Schioedte &amp; Meinert, 1883, female holotype (40 mm) (<named-content xmlns:xlink="http://www.w3.org/1999/xlink" content-type="dwc:institutional_code" xlink:type="simple">MNHN</named-content>-Is386). <bold>A</bold> dorsal view <bold>B</bold> dorsal view of pereonite 1 and cephalon <bold>C</bold> pereopod 1 <bold>D</bold> pereopod 7 <bold>E</bold> dorsal view of pleotelson <bold>F</bold> uropod <bold>G</bold> lateral view.</p></caption><graphic xmlns:xlink="http://www.w3.org/1999/xlink" xlink:href="zookeys-592-039-g004.jpg" position="float" orientation="portrait" xlink:type="simple" id="oo_89943.jpg"/></fig><!--PageBreak--></tp:treatment-sec><tp:treatment-sec sec-type="description"><title>Size.</title><p>Female: 18–40 mm <abbrev xmlns:xlink="http://www.w3.org/1999/xlink" xlink:title="total length" xlink:type="simple">TL</abbrev> (9–18 mm <abbrev xmlns:xlink="http://www.w3.org/1999/xlink" xlink:title="width" xlink:type="simple">W</abbrev>); male: 9–22 mm <abbrev xmlns:xlink="http://www.w3.org/1999/xlink" xlink:title="total length" xlink:type="simple">TL</abbrev> (4–10 mm <abbrev xmlns:xlink="http://www.w3.org/1999/xlink" xlink:title="width" xlink:type="simple">W</abbrev>); second pullus: 2.7–2.8 mm <abbrev xmlns:xlink="http://www.w3.org/1999/xlink" xlink:title="total length" xlink:type="simple">TL</abbrev> (0.7–0.8 mm <abbrev xmlns:xlink="http://www.w3.org/1999/xlink" xlink:title="width" xlink:type="simple">W</abbrev>) (<xref ref-type="bibr" rid="B100">Monod 1924b</xref>, <xref ref-type="bibr" rid="B33">Capapé and Pantoustier 1976</xref>, <xref ref-type="bibr" rid="B41">Dollfus and Trilles 1976</xref>, <xref ref-type="bibr" rid="B177">Trilles 1977</xref>, <xref ref-type="bibr" rid="B178">1979</xref>, <xref ref-type="bibr" rid="B135">Rokicki 1984a</xref>, <xref ref-type="bibr" rid="B136">b</xref>, <xref ref-type="bibr" rid="B12">Bariche and Trilles 2008</xref>).</p></tp:treatment-sec><tp:treatment-sec sec-type="distribution"><title>Distribution.</title><p>Mediterranean and eastern Atlantic Ocean: Algeria (<xref ref-type="bibr" rid="B154">Schioedte and Meinert 1883</xref>, <xref ref-type="bibr" rid="B79">Lucas 1849</xref>, <xref ref-type="bibr" rid="B175">Trilles 1972b</xref>, <xref ref-type="bibr" rid="B178">1979</xref>, <xref ref-type="bibr" rid="B123">Ramdane and Trilles 2008</xref>); Morocco (<xref ref-type="bibr" rid="B99">Monod 1924a</xref>, <xref ref-type="bibr" rid="B100">b</xref>, <xref ref-type="bibr" rid="B175">Trilles 1972b</xref>, <xref ref-type="bibr" rid="B41">Dollfus and Trilles 1976</xref>); Mauritania (<xref ref-type="bibr" rid="B99">Monod 1924a</xref>, <xref ref-type="bibr" rid="B100">b</xref>, <xref ref-type="bibr" rid="B175">Trilles 1972b</xref>, <xref ref-type="bibr" rid="B177">1977</xref>, <xref ref-type="bibr" rid="B41">Dollfus and Trilles 1976</xref>); Tunisia (<xref ref-type="bibr" rid="B184">Trilles and Raibaut 1973</xref>, <xref ref-type="bibr" rid="B33">Capapé and Pantoustier 1976</xref>); Senegal (<xref ref-type="bibr" rid="B178">Trilles 1979</xref>); and Lebanon (<xref ref-type="bibr" rid="B12">Bariche and Trilles 2008</xref>).</p><p>
              <italic><tp:taxon-name><tp:taxon-name-part taxon-name-part-type="genus">Ceratothoa</tp:taxon-name-part> <tp:taxon-name-part taxon-name-part-type="species">collaris</tp:taxon-name-part></tp:taxon-name></italic> is common in Tunisia (<xref ref-type="bibr" rid="B184">Trilles and Raibaut 1973</xref>) and Mauritania (<xref ref-type="bibr" rid="B99">Monod 1924a</xref>, <xref ref-type="bibr" rid="B177">Trilles 1977</xref>). This species has not been collected from the north or north-western Mediterranean countries despite many recent studies there. It has been found in southern areas of the Mediterranean, but never from Libya, Egypt, or Israel.</p></tp:treatment-sec><tp:treatment-sec sec-type="host"><title>Hosts.</title><p>Frequently in the mouth of sparids from the genera <italic><tp:taxon-name><tp:taxon-name-part taxon-name-part-type="genus">Dentex</tp:taxon-name-part></tp:taxon-name></italic> and <italic><tp:taxon-name><tp:taxon-name-part taxon-name-part-type="genus">Pagellus</tp:taxon-name-part></tp:taxon-name></italic> (especially <italic><tp:taxon-name><tp:taxon-name-part taxon-name-part-type="genus">Dentex</tp:taxon-name-part> <tp:taxon-name-part taxon-name-part-type="species">gibbosus</tp:taxon-name-part></tp:taxon-name></italic> and <italic><tp:taxon-name><tp:taxon-name-part taxon-name-part-type="genus">Pagellus</tp:taxon-name-part> <tp:taxon-name-part taxon-name-part-type="species">erythrinus</tp:taxon-name-part></tp:taxon-name></italic>): <italic><tp:taxon-name><tp:taxon-name-part taxon-name-part-type="genus">Dentex</tp:taxon-name-part> <tp:taxon-name-part taxon-name-part-type="species">gibbosus</tp:taxon-name-part></tp:taxon-name></italic> (previously <italic><tp:taxon-name><tp:taxon-name-part taxon-name-part-type="genus">Dentex</tp:taxon-name-part> <tp:taxon-name-part taxon-name-part-type="species">filosus</tp:taxon-name-part></tp:taxon-name></italic>) (see <xref ref-type="bibr" rid="B99">Monod 1924a</xref>, <xref ref-type="bibr" rid="B100">b</xref>, <xref ref-type="bibr" rid="B175">Trilles 1972b</xref>, <xref ref-type="bibr" rid="B184">Trilles and Raibaut 1973</xref>, <xref ref-type="bibr" rid="B136">Rokicki 1984b</xref>), in <italic><tp:taxon-name><tp:taxon-name-part taxon-name-part-type="genus">Pagellus</tp:taxon-name-part> <tp:taxon-name-part taxon-name-part-type="species">erythrinus</tp:taxon-name-part></tp:taxon-name></italic> (see <xref ref-type="bibr" rid="B101">Monod 1925</xref>, <xref ref-type="bibr" rid="B12">Bariche and Trilles 2008</xref>); mouth of <italic><tp:taxon-name><tp:taxon-name-part taxon-name-part-type="genus">Pagellus</tp:taxon-name-part> <tp:taxon-name-part taxon-name-part-type="species">acarne</tp:taxon-name-part></tp:taxon-name></italic> (see <xref ref-type="bibr" rid="B175">Trilles 1972b</xref>, Dollfus and Trilles 1972); buccal cavity of <italic><tp:taxon-name><tp:taxon-name-part taxon-name-part-type="genus">Dentex</tp:taxon-name-part> <tp:taxon-name-part taxon-name-part-type="species">dentex</tp:taxon-name-part></tp:taxon-name></italic>, <italic><tp:taxon-name><tp:taxon-name-part taxon-name-part-type="genus">Dentex</tp:taxon-name-part> <tp:taxon-name-part taxon-name-part-type="species">maroccanus</tp:taxon-name-part></tp:taxon-name></italic>, <italic><tp:taxon-name><tp:taxon-name-part taxon-name-part-type="genus">Spicara</tp:taxon-name-part></tp:taxon-name></italic> sp., <italic><tp:taxon-name><tp:taxon-name-part taxon-name-part-type="genus">Smaris</tp:taxon-name-part></tp:taxon-name></italic> sp. and on ventral disc of <italic><tp:taxon-name><tp:taxon-name-part taxon-name-part-type="genus">Raja</tp:taxon-name-part> <tp:taxon-name-part taxon-name-part-type="species">miraletus</tp:taxon-name-part></tp:taxon-name></italic> (see <xref ref-type="bibr" rid="B184">Trilles and Raibaut 1973</xref>); on <italic><tp:taxon-name><tp:taxon-name-part taxon-name-part-type="genus">Sargus</tp:taxon-name-part> <tp:taxon-name-part taxon-name-part-type="species">sargus</tp:taxon-name-part></tp:taxon-name></italic>, <italic><tp:taxon-name><tp:taxon-name-part taxon-name-part-type="genus">Pagellus</tp:taxon-name-part> <tp:taxon-name-part taxon-name-part-type="species">bogaraveo</tp:taxon-name-part></tp:taxon-name></italic>, pharynx of <italic><tp:taxon-name><tp:taxon-name-part taxon-name-part-type="genus">Pagellus</tp:taxon-name-part> <tp:taxon-name-part taxon-name-part-type="species">erythrinus</tp:taxon-name-part></tp:taxon-name></italic>, and in gill cavity of a sparid (see Dollfus and Trilles 1972); on gill slits of <italic><tp:taxon-name><tp:taxon-name-part taxon-name-part-type="genus">Torpedo</tp:taxon-name-part> <tp:taxon-name-part taxon-name-part-type="species">marmorata</tp:taxon-name-part></tp:taxon-name></italic> (see <xref ref-type="bibr" rid="B33">Capapé and Pantoustier 1976</xref>); in the mouth of <italic><tp:taxon-name><tp:taxon-name-part taxon-name-part-type="genus">Pseudotolithus</tp:taxon-name-part> <tp:taxon-name-part taxon-name-part-type="species">moorii</tp:taxon-name-part></tp:taxon-name></italic> (previously <italic><tp:taxon-name><tp:taxon-name-part taxon-name-part-type="genus">Corvina</tp:taxon-name-part> <tp:taxon-name-part taxon-name-part-type="species">camaronensis</tp:taxon-name-part></tp:taxon-name></italic>) (see <xref ref-type="bibr" rid="B177">Trilles 1977</xref>); in the mouth of <italic><tp:taxon-name><tp:taxon-name-part taxon-name-part-type="genus">Smaris</tp:taxon-name-part> <tp:taxon-name-part taxon-name-part-type="species">vulgaris</tp:taxon-name-part></tp:taxon-name></italic> and on gills of <italic><tp:taxon-name><tp:taxon-name-part taxon-name-part-type="genus">Pagellus</tp:taxon-name-part></tp:taxon-name></italic> sp. (see <xref ref-type="bibr" rid="B178">Trilles 1979</xref>); <italic><tp:taxon-name><tp:taxon-name-part taxon-name-part-type="genus">Dentex</tp:taxon-name-part> <tp:taxon-name-part taxon-name-part-type="species">macrophthalmus</tp:taxon-name-part></tp:taxon-name></italic>, <italic><tp:taxon-name><tp:taxon-name-part taxon-name-part-type="genus">Pagrus</tp:taxon-name-part> <tp:taxon-name-part taxon-name-part-type="species">pagrus</tp:taxon-name-part></tp:taxon-name></italic> (see <xref ref-type="bibr" rid="B136">Rokicki 1984b</xref>); in the branchial cavity of <italic><tp:taxon-name><tp:taxon-name-part taxon-name-part-type="genus">Pagrus</tp:taxon-name-part> <tp:taxon-name-part taxon-name-part-type="species">caeruleostictus</tp:taxon-name-part></tp:taxon-name></italic> (see <xref ref-type="bibr" rid="B123">Ramdane and Trilles 2008</xref>, <xref ref-type="bibr" rid="B12">Bariche and Trilles 2008</xref>); less frequent on <italic><tp:taxon-name><tp:taxon-name-part taxon-name-part-type="genus">Dentex</tp:taxon-name-part> <tp:taxon-name-part taxon-name-part-type="species">macrophthalmus</tp:taxon-name-part></tp:taxon-name></italic>, <italic><tp:taxon-name><tp:taxon-name-part taxon-name-part-type="genus">Pagellus</tp:taxon-name-part> <tp:taxon-name-part taxon-name-part-type="species">acarne</tp:taxon-name-part></tp:taxon-name></italic>, <italic><tp:taxon-name><tp:taxon-name-part taxon-name-part-type="genus">Pagrus</tp:taxon-name-part></tp:taxon-name></italic> sp., and rarely on <italic><tp:taxon-name><tp:taxon-name-part taxon-name-part-type="genus">Dicentrarchus</tp:taxon-name-part> <tp:taxon-name-part taxon-name-part-type="species">labrax</tp:taxon-name-part></tp:taxon-name></italic> and <italic><tp:taxon-name><tp:taxon-name-part taxon-name-part-type="genus">Epinephelus</tp:taxon-name-part> <tp:taxon-name-part taxon-name-part-type="species">aeneus</tp:taxon-name-part></tp:taxon-name></italic> (see <xref ref-type="bibr" rid="B12">Bariche and Trilles 2008</xref>).</p><p>
              <xref ref-type="bibr" rid="B79">Lucas (1849)</xref> considered <italic><tp:taxon-name><tp:taxon-name-part taxon-name-part-type="genus">Ceratothoa</tp:taxon-name-part> <tp:taxon-name-part taxon-name-part-type="species">collaris</tp:taxon-name-part></tp:taxon-name></italic> to have a low host specificity (euryxenic) but <xref ref-type="bibr" rid="B12">Bariche and Trilles (2008)</xref> showed that there is a clear preference for <tp:taxon-name><tp:taxon-name-part taxon-name-part-type="family">Sparidae</tp:taxon-name-part></tp:taxon-name> fish, particularly <italic><tp:taxon-name><tp:taxon-name-part taxon-name-part-type="genus">Pagellus</tp:taxon-name-part> <tp:taxon-name-part taxon-name-part-type="species">erythrinus</tp:taxon-name-part></tp:taxon-name></italic>, which is commonly parasitised in Lebanon and Africa (Morroco and Algeria). <xref ref-type="bibr" rid="B101">Monod (1925)</xref> also stated how most of these isopods recorded from <italic><tp:taxon-name><tp:taxon-name-part taxon-name-part-type="genus">Dentex</tp:taxon-name-part> <tp:taxon-name-part taxon-name-part-type="species">filosus</tp:taxon-name-part></tp:taxon-name></italic> were actually removed from <italic><tp:taxon-name><tp:taxon-name-part taxon-name-part-type="genus">Pagellus</tp:taxon-name-part> <tp:taxon-name-part taxon-name-part-type="species">erythrinus</tp:taxon-name-part></tp:taxon-name></italic>, especially in the case of <tp:taxon-name><tp:taxon-name-part taxon-name-part-type="genus">Ceratothoa</tp:taxon-name-part> <tp:taxon-name-part taxon-name-part-type="species">collaris</tp:taxon-name-part> <tp:taxon-name-part taxon-name-part-type="infraspecific-rank">forma</tp:taxon-name-part> <tp:taxon-name-part taxon-name-part-type="form">africana</tp:taxon-name-part></tp:taxon-name>.</p></tp:treatment-sec><tp:treatment-sec sec-type="remarks"><title>Remarks.</title><p>
              <italic><tp:taxon-name><tp:taxon-name-part taxon-name-part-type="genus">Ceratothoa</tp:taxon-name-part> <tp:taxon-name-part taxon-name-part-type="species">collaris</tp:taxon-name-part></tp:taxon-name></italic> can be distinguished by the prominent anterolateral projections which do not extend past the eyes and form a collar-like structure from where it gets its name. It also has a wide pleotelson (same width or wider than pleon), uropods that do not extend past the pleotelson and a large bulbous protrusion on the pereopod 7 merus.</p><p>
              <italic><tp:taxon-name><tp:taxon-name-part taxon-name-part-type="genus">Ceratothoa</tp:taxon-name-part> <tp:taxon-name-part taxon-name-part-type="species">collaris</tp:taxon-name-part></tp:taxon-name></italic> was described from Algeria, originally misidentified as <italic><tp:taxon-name><tp:taxon-name-part taxon-name-part-type="genus">Ceratothoa</tp:taxon-name-part> <tp:taxon-name-part taxon-name-part-type="species">oestroides</tp:taxon-name-part></tp:taxon-name></italic> by <xref ref-type="bibr" rid="B79">Lucas (1849)</xref>. Later, <xref ref-type="bibr" rid="B99">Monod (1924a)</xref> described three different forms of this species, namely <tp:taxon-name><tp:taxon-name-part taxon-name-part-type="genus">Ceratothoa</tp:taxon-name-part> <tp:taxon-name-part taxon-name-part-type="species">collaris</tp:taxon-name-part> <tp:taxon-name-part taxon-name-part-type="infraspecific-rank">forma</tp:taxon-name-part> <tp:taxon-name-part taxon-name-part-type="form">globuligera</tp:taxon-name-part></tp:taxon-name>, <tp:taxon-name><tp:taxon-name-part taxon-name-part-type="genus">Ceratothoa</tp:taxon-name-part> <tp:taxon-name-part taxon-name-part-type="species">collaris</tp:taxon-name-part> <tp:taxon-name-part taxon-name-part-type="infraspecific-rank">forma</tp:taxon-name-part> <tp:taxon-name-part taxon-name-part-type="form">africana</tp:taxon-name-part></tp:taxon-name> and <tp:taxon-name><tp:taxon-name-part taxon-name-part-type="genus">Ceratothoa</tp:taxon-name-part> <tp:taxon-name-part taxon-name-part-type="species">collaris</tp:taxon-name-part> <tp:taxon-name-part taxon-name-part-type="infraspecific-rank">forma</tp:taxon-name-part> <tp:taxon-name-part taxon-name-part-type="form">typica</tp:taxon-name-part></tp:taxon-name> based on morphological differences of their cephlon and antennae (<xref ref-type="bibr" rid="B99">Monod 1924a</xref>). Over <!--PageBreak-->the years, many researchers have identified other species where many forms are common, such as <italic><tp:taxon-name><tp:taxon-name-part taxon-name-part-type="genus">Ceratothoa</tp:taxon-name-part> <tp:taxon-name-part taxon-name-part-type="species">steindachneri</tp:taxon-name-part></tp:taxon-name></italic> (see <xref ref-type="bibr" rid="B66">Horton 2000</xref>), but naming the different forms are not necessary, thus <xref ref-type="bibr" rid="B12">Bariche and Trilles (2008)</xref> removed the three <italic><tp:taxon-name><tp:taxon-name-part taxon-name-part-type="genus">Ceratothoa</tp:taxon-name-part> <tp:taxon-name-part taxon-name-part-type="species">collaris</tp:taxon-name-part></tp:taxon-name></italic> forms.</p></tp:treatment-sec><ref-list><ref id="B79"><mixed-citation xmlns:xlink="http://www.w3.org/1999/xlink" xlink:type="simple">
          <person-group><name name-style="western"><surname>Lucas</surname><given-names>H</given-names></name></person-group> (<year>1849</year>) <article-title>Histoire naturelle des animaux articulés. Exploration scientifique de l’Algérie pendant les années 1840, 1841, 1842.</article-title> <source>Sciences Physiques Zoologie</source> <volume>I</volume>, <fpage>1</fpage>–<lpage>403</lpage>.</mixed-citation></ref><ref id="B174"><mixed-citation xmlns:xlink="http://www.w3.org/1999/xlink" xlink:type="simple">
          <person-group><name name-style="western"><surname>Trilles</surname><given-names>J-P</given-names></name></person-group> (<year>1972a</year>) <article-title>Les <tp:taxon-name><tp:taxon-name-part taxon-name-part-type="family">Cymothoidae</tp:taxon-name-part></tp:taxon-name> (<tp:taxon-name><tp:taxon-name-part taxon-name-part-type="order">Isopoda</tp:taxon-name-part></tp:taxon-name>, <tp:taxon-name><tp:taxon-name-part taxon-name-part-type="suborder">Flabellifera</tp:taxon-name-part></tp:taxon-name>) des côtes françaises (systématique, faunistique, écologie et répartition géographique). I. Les <tp:taxon-name><tp:taxon-name-part taxon-name-part-type="subfamily">Ceratothoinae</tp:taxon-name-part></tp:taxon-name> Schiodte and Meinert, 1883.</article-title> <source>Bulletin du Muséum national d’Histoire naturelle</source>, <publisher-loc>Paris</publisher-loc>, <series>3e série, Zoologie</series> <volume>91</volume>: <fpage>1191</fpage>–<lpage>1230</lpage>.</mixed-citation></ref><ref id="B34"><mixed-citation xmlns:xlink="http://www.w3.org/1999/xlink" xlink:type="simple">
          <person-group><name name-style="western"><surname>Carus</surname><given-names>JV</given-names></name></person-group> (<year>1885</year>) <source><tp:taxon-name><tp:taxon-name-part taxon-name-part-type="phylum">Coelenterata</tp:taxon-name-part></tp:taxon-name>, <tp:taxon-name><tp:taxon-name-part taxon-name-part-type="phylum">Echinodermata</tp:taxon-name-part></tp:taxon-name>, <tp:taxon-name><tp:taxon-name-part taxon-name-part-type="class">Vermes</tp:taxon-name-part></tp:taxon-name>, <tp:taxon-name><tp:taxon-name-part taxon-name-part-type="phylum">Arthropoda</tp:taxon-name-part></tp:taxon-name>. Prodromus fauna Mediterranae, sive descriptio animalium Maris Mediterrenei incolarum quam comparata silva rerum quatenus innotuit odiectis locis et nominibus vulgaribus e orumque auctoribus in commodum Zoologorum. E.</source> <publisher-name>Schweizerbatsche</publisher-name>, <publisher-loc>Stuttgart</publisher-loc>, <size units="page">525 pp</size>.</mixed-citation></ref><ref id="B135"><mixed-citation xmlns:xlink="http://www.w3.org/1999/xlink" xlink:type="simple">
          <person-group><name name-style="western"><surname>Rokicki</surname><given-names>J</given-names></name></person-group> (<year>1984a</year>) [<trans-title xml:lang="en"><tp:taxon-name><tp:taxon-name-part taxon-name-part-type="family">Cymothoidae</tp:taxon-name-part></tp:taxon-name> I <tp:taxon-name><tp:taxon-name-part taxon-name-part-type="family">Aegidae</tp:taxon-name-part></tp:taxon-name> (<tp:taxon-name><tp:taxon-name-part taxon-name-part-type="order">Isopoda</tp:taxon-name-part></tp:taxon-name>, <tp:taxon-name><tp:taxon-name-part taxon-name-part-type="suborder">Flabellifera</tp:taxon-name-part></tp:taxon-name>) in the collection of the Mir Oceanographic Musuem and Marine Aquarium in Gdynia</trans-title>]. <source>Biuletyn Morskiego Instytutu Rybackiego</source> <volume>1–2</volume>: <fpage>71</fpage>–<lpage>73</lpage>.</mixed-citation></ref><ref id="B136"><mixed-citation xmlns:xlink="http://www.w3.org/1999/xlink" xlink:type="simple">
          <person-group><name name-style="western"><surname>Rokicki</surname><given-names>J</given-names></name></person-group> (<year>1984b</year>) <article-title>[Parasitic isopods of the North West African Shelf in connection with their occurrence in fish]. Zeszyty naukowe / Universytet Gdański.</article-title> <source>Rozprawy i Monografie</source> <volume>50</volume>: <fpage>1</fpage>–<lpage>220</lpage>.</mixed-citation></ref><ref id="B173"><mixed-citation xmlns:xlink="http://www.w3.org/1999/xlink" xlink:type="simple">
          <person-group><name name-style="western"><surname>Trilles</surname><given-names>J-P</given-names></name></person-group> (<year>1964b</year>) <article-title>Specificite parasitaire chez les isopodes <tp:taxon-name><tp:taxon-name-part taxon-name-part-type="family">Cymothoidae</tp:taxon-name-part></tp:taxon-name> Mediterraneens. Note preliminaire.</article-title> <source>Vie et Milieu</source> <volume>15</volume>: <fpage>105</fpage>–<lpage>116</lpage>.</mixed-citation></ref><ref id="B180"><mixed-citation xmlns:xlink="http://www.w3.org/1999/xlink" xlink:type="simple">
          <person-group><name name-style="western"><surname>Trilles</surname><given-names>J-P</given-names></name></person-group> (<year>1986</year>) <article-title>Les <tp:taxon-name><tp:taxon-name-part taxon-name-part-type="family">Cymothoidae</tp:taxon-name-part></tp:taxon-name> (<tp:taxon-name><tp:taxon-name-part taxon-name-part-type="subphylum">Crustacea</tp:taxon-name-part></tp:taxon-name>, <tp:taxon-name><tp:taxon-name-part taxon-name-part-type="order">Isopoda</tp:taxon-name-part></tp:taxon-name>, <tp:taxon-name><tp:taxon-name-part taxon-name-part-type="suborder">Flabellifera</tp:taxon-name-part></tp:taxon-name>) d’Afrique.</article-title> <source>Bulletin du Muséum National d’Histoire Naturelle</source> <volume>8</volume>: <fpage>617</fpage>–<lpage>636</lpage>.</mixed-citation></ref><ref id="B181"><mixed-citation xmlns:xlink="http://www.w3.org/1999/xlink" xlink:type="simple">
          <person-group><name name-style="western"><surname>Trilles</surname><given-names>J-P</given-names></name></person-group> (<year>1994</year>) <article-title>Les <tp:taxon-name><tp:taxon-name-part taxon-name-part-type="family">Cymothoidae</tp:taxon-name-part></tp:taxon-name> (<tp:taxon-name><tp:taxon-name-part taxon-name-part-type="subphylum">Crustacea</tp:taxon-name-part></tp:taxon-name>, <tp:taxon-name><tp:taxon-name-part taxon-name-part-type="order">Isopoda</tp:taxon-name-part></tp:taxon-name>) du Monde. Podrome pour une faune.</article-title> <source>Studia Marina</source> <volume>21/22</volume>: <fpage>1</fpage>–<lpage>288</lpage>. [for 1991]</mixed-citation></ref><ref id="B66"><mixed-citation xmlns:xlink="http://www.w3.org/1999/xlink" xlink:type="simple">
          <person-group><name name-style="western"><surname>Horton</surname><given-names>T</given-names></name></person-group> (<year>2000</year>) <article-title><italic><tp:taxon-name><tp:taxon-name-part taxon-name-part-type="genus">Ceratothoa</tp:taxon-name-part> <tp:taxon-name-part taxon-name-part-type="species">steindachneri</tp:taxon-name-part></tp:taxon-name></italic> (<tp:taxon-name><tp:taxon-name-part taxon-name-part-type="order">Isopoda</tp:taxon-name-part></tp:taxon-name>: <tp:taxon-name><tp:taxon-name-part taxon-name-part-type="family">Cymothoidae</tp:taxon-name-part></tp:taxon-name>) new to British waters with a key to north-east Atlantic and Mediterranean <italic><tp:taxon-name><tp:taxon-name-part taxon-name-part-type="genus">Ceratothoa</tp:taxon-name-part></tp:taxon-name></italic>.</article-title> <source>Journal of the Marine Biological Association of the United Kingdom</source> <volume>80</volume>: <fpage>1041</fpage>–<lpage>1052</lpage>. doi: <ext-link xlink:type="simple" ext-link-type="doi" xlink:href="10.1017/S0025315400003106">10.1017/S0025315400003106</ext-link></mixed-citation></ref><ref id="B123"><mixed-citation xmlns:xlink="http://www.w3.org/1999/xlink" xlink:type="simple">
          <person-group><name name-style="western"><surname>Ramdane</surname><given-names>Z</given-names></name><name name-style="western"><surname>Trilles</surname><given-names>J-P</given-names></name></person-group> (<year>2008</year>) <article-title><tp:taxon-name><tp:taxon-name-part taxon-name-part-type="family">Cymothoidae</tp:taxon-name-part></tp:taxon-name> and <tp:taxon-name><tp:taxon-name-part taxon-name-part-type="family">Aegidae</tp:taxon-name-part></tp:taxon-name> (<tp:taxon-name><tp:taxon-name-part taxon-name-part-type="subphylum">Crustacea</tp:taxon-name-part></tp:taxon-name>, <tp:taxon-name><tp:taxon-name-part taxon-name-part-type="order">Isopoda</tp:taxon-name-part></tp:taxon-name>) from Algeria.</article-title> <source>Acta Parasitologica</source> <volume>53</volume>: <fpage>173</fpage>–<lpage>178</lpage>. doi: <ext-link xlink:type="simple" ext-link-type="doi" xlink:href="10.2478/s11686-008-0033-8">10.2478/s11686-008-0033-8</ext-link></mixed-citation></ref><ref id="B12"><mixed-citation xmlns:xlink="http://www.w3.org/1999/xlink" xlink:type="simple">
          <person-group><name name-style="western"><surname>Bariche</surname><given-names>M</given-names></name><name name-style="western"><surname>Trilles</surname><given-names>J-P</given-names></name></person-group> (<year>2008</year>) <article-title><italic><tp:taxon-name><tp:taxon-name-part taxon-name-part-type="genus">Ceratothoa</tp:taxon-name-part> <tp:taxon-name-part taxon-name-part-type="species">collaris</tp:taxon-name-part></tp:taxon-name></italic> (<tp:taxon-name><tp:taxon-name-part taxon-name-part-type="order">Isopoda</tp:taxon-name-part></tp:taxon-name>: <tp:taxon-name><tp:taxon-name-part taxon-name-part-type="family">Cymothoidae</tp:taxon-name-part></tp:taxon-name>) new to the eastern Mediterranean, with a redescription and comments on its distribution and host specificity.</article-title> <source>Journal of the Marine Biological Association of the United Kingdom</source> <volume>88</volume>: <fpage>85</fpage>–<lpage>93</lpage>. doi: <ext-link xlink:type="simple" ext-link-type="doi" xlink:href="10.1017/S0025315408000027">10.1017/S0025315408000027</ext-link></mixed-citation></ref><ref id="B99"><mixed-citation xmlns:xlink="http://www.w3.org/1999/xlink" xlink:type="simple">
          <person-group><name name-style="western"><surname>Monod</surname><given-names>T</given-names></name></person-group> (<year>1924a</year>) <article-title>Note sur la morphologie et la distribution géographique de <italic><tp:taxon-name><tp:taxon-name-part taxon-name-part-type="genus">Meinertia</tp:taxon-name-part> <tp:taxon-name-part taxon-name-part-type="species">collaris</tp:taxon-name-part></tp:taxon-name></italic> Schioedte et Meinert.</article-title> <source>Bulletin de la Société Zoologique de France</source> <volume>49</volume>: <fpage>31</fpage>–<lpage>34</lpage>.</mixed-citation></ref><ref id="B100"><mixed-citation xmlns:xlink="http://www.w3.org/1999/xlink" xlink:type="simple">
          <person-group><name name-style="western"><surname>Monod</surname><given-names>T</given-names></name></person-group> (<year>1924b</year>) <article-title>Parasitologia Mauritanica. Matériaux pour la faune parasitologique en Mauritanie (II <tp:taxon-name><tp:taxon-name-part taxon-name-part-type="order">Isopoda</tp:taxon-name-part></tp:taxon-name>).</article-title> <source>Bulletin du Comité d’Études Historiques et Scientifiques de l’Afrique Occidentale Française</source> <volume>9</volume>: <fpage>67</fpage>–<lpage>84</lpage> (428–445).</mixed-citation></ref><ref id="B184"><mixed-citation xmlns:xlink="http://www.w3.org/1999/xlink" xlink:type="simple">
          <person-group><name name-style="western"><surname>Trilles</surname><given-names>J-P</given-names></name><name name-style="western"><surname>Raibaut</surname><given-names>A</given-names></name></person-group> (<year>1973</year>) <article-title>Sur les <tp:taxon-name><tp:taxon-name-part taxon-name-part-type="family">Cymothoidae</tp:taxon-name-part></tp:taxon-name> (<tp:taxon-name><tp:taxon-name-part taxon-name-part-type="order">Isopoda</tp:taxon-name-part></tp:taxon-name>, <tp:taxon-name><tp:taxon-name-part taxon-name-part-type="suborder">Flabellifera</tp:taxon-name-part></tp:taxon-name>) parasites de poissons marins de Tunisie (2e note).</article-title> <source>Bulletin du Muséum national d’Histoire naturelle</source>, <publisher-loc>Paris</publisher-loc>, <series>3e série, Zoologie</series> <volume>114</volume>: <fpage>273</fpage>–<lpage>281</lpage>.</mixed-citation></ref><ref id="B33"><mixed-citation xmlns:xlink="http://www.w3.org/1999/xlink" xlink:type="simple">
          <person-group><name name-style="western"><surname>Capapé</surname><given-names>C</given-names></name><name name-style="western"><surname>Pantoustier</surname><given-names>G</given-names></name></person-group> (<year>1976</year>) <article-title>Liste commentée des Isopodes parasites de Sélaciens des côtes tunisiennes. 1. Côtes septentrionales, de Tabarka à Bizerte.</article-title> <source>Archives de l’Institut Pasteur de Tunis</source> <volume>3</volume>: <fpage>197</fpage>–<lpage>210</lpage>.</mixed-citation></ref><ref id="B101"><mixed-citation xmlns:xlink="http://www.w3.org/1999/xlink" xlink:type="simple">
          <person-group><name name-style="western"><surname>Monod</surname><given-names>T</given-names></name></person-group> (<year>1925</year>) <article-title>Parasitologia Mauritanica. Matériaux pour la faune parasitologique en Mauritanie. Bulletin du Comité d’Études Historiques et Scientifiques de l’Afrique Occidentale Française.</article-title> <source>Pêches et Productions <tp:taxon-name><tp:taxon-name-part taxon-name-part-type="order">Coloniales</tp:taxon-name-part></tp:taxon-name> d’Origine Animale</source>, <fpage>93</fpage>–<lpage>104</lpage>.</mixed-citation></ref><ref id="B177"><mixed-citation xmlns:xlink="http://www.w3.org/1999/xlink" xlink:type="simple">
          <person-group><name name-style="western"><surname>Trilles</surname><given-names>J-P</given-names></name></person-group> (<year>1977</year>) <article-title>Les <tp:taxon-name><tp:taxon-name-part taxon-name-part-type="family">Cymothoidae</tp:taxon-name-part></tp:taxon-name> (<tp:taxon-name><tp:taxon-name-part taxon-name-part-type="order">Isopoda</tp:taxon-name-part></tp:taxon-name>, <tp:taxon-name><tp:taxon-name-part taxon-name-part-type="suborder">Flabellifera</tp:taxon-name-part></tp:taxon-name>; parasites de poissons) du Rijksmuseum van Natuurlijke Historie de Leiden. Méditerranée et Atlantique nord-oriental.</article-title> <source>Zoologische Mededelingen (Leiden)</source> <volume>52</volume>: <fpage>7</fpage>–<lpage>17</lpage>.</mixed-citation></ref><ref id="B175"><mixed-citation xmlns:xlink="http://www.w3.org/1999/xlink" xlink:type="simple">
          <person-group><name name-style="western"><surname>Trilles</surname><given-names>J-P</given-names></name></person-group> (<year>1972b</year>) <article-title>Les <tp:taxon-name><tp:taxon-name-part taxon-name-part-type="family">Cymothoidae</tp:taxon-name-part></tp:taxon-name> (<tp:taxon-name><tp:taxon-name-part taxon-name-part-type="order">Isopoda</tp:taxon-name-part></tp:taxon-name>, <tp:taxon-name><tp:taxon-name-part taxon-name-part-type="suborder">Flabellifera</tp:taxon-name-part></tp:taxon-name>) du Muséum National d’Histoire Naturelle de Paris. Etude critique accompagnée de précisions en particulier sur la répartition géographique et l’écologie des différentes espèces représentées. I. Les <tp:taxon-name><tp:taxon-name-part taxon-name-part-type="subfamily">Ceratothoinae</tp:taxon-name-part></tp:taxon-name> Schioedte et Meinert, 1883.</article-title> <source>Bulletin du Muséum d’Histoire Naturelle</source>, <publisher-loc>Paris</publisher-loc>, <series>3e série, Zoologie</series> <volume>91</volume>: <fpage>1231</fpage>–<lpage>1268</lpage>.</mixed-citation></ref><ref id="B41"><mixed-citation xmlns:xlink="http://www.w3.org/1999/xlink" xlink:type="simple">
          <person-group><name name-style="western"><surname>Dollfus</surname><given-names>R</given-names></name><name name-style="western"><surname>Trilles</surname><given-names>J-P</given-names></name></person-group> (<year>1976</year>) <article-title>A propos de la collection R. Ph. Dollfus, mise au point sur les Cymothoadiens jusqu’à présent récoltés sur des Téléeostéens du Maroc et de l’Algérie.</article-title> <source>Bulletin du Muséum national d’Histoire naturelle</source>, <publisher-loc>Paris</publisher-loc>, <series>3e série, Zoologie</series> <volume>390</volume>: <fpage>821</fpage>–<lpage>830</lpage>.</mixed-citation></ref><ref id="B104"><mixed-citation xmlns:xlink="http://www.w3.org/1999/xlink" xlink:type="simple">
          <person-group><name name-style="western"><surname>Moreira</surname><given-names>PS</given-names></name><name name-style="western"><surname>Sadowsky</surname><given-names>V</given-names></name></person-group> (<year>1978</year>) <article-title>An annotated bibliography of parasitic <tp:taxon-name><tp:taxon-name-part taxon-name-part-type="order">Isopoda</tp:taxon-name-part></tp:taxon-name> (<tp:taxon-name><tp:taxon-name-part taxon-name-part-type="subphylum">Crustacea</tp:taxon-name-part></tp:taxon-name>) of <tp:taxon-name><tp:taxon-name-part taxon-name-part-type="class">Chondrichthyes</tp:taxon-name-part></tp:taxon-name>.</article-title> <source>Boletim do Instituto Oceanografico, São Paulo</source> <volume>27</volume>: <fpage>95</fpage>–<lpage>152</lpage>. doi: <ext-link xlink:type="simple" ext-link-type="doi" xlink:href="10.1590/S0373-55241978000200005">10.1590/S0373-55241978000200005</ext-link></mixed-citation></ref><ref id="B178"><mixed-citation xmlns:xlink="http://www.w3.org/1999/xlink" xlink:type="simple">
          <person-group><name name-style="western"><surname>Trilles</surname><given-names>J-P</given-names></name></person-group> (<year>1979</year>) <article-title>Éléments pour la faune parasitaire du Sénégal. Sur quleques <tp:taxon-name><tp:taxon-name-part taxon-name-part-type="family">Cymothoidae</tp:taxon-name-part></tp:taxon-name> (<tp:taxon-name><tp:taxon-name-part taxon-name-part-type="order">Isopoda</tp:taxon-name-part></tp:taxon-name>, <tp:taxon-name><tp:taxon-name-part taxon-name-part-type="suborder">Flabellifera</tp:taxon-name-part></tp:taxon-name>: parasites de poissons) en collection à l’IFAN.</article-title> <source>Bulletin de l’I.F.A.N.</source> <volume>41</volume>: <fpage>513</fpage>–<lpage>526</lpage>.</mixed-citation></ref><ref id="B154"><mixed-citation xmlns:xlink="http://www.w3.org/1999/xlink" xlink:type="simple">
          <person-group><name name-style="western"><surname>Schioedte</surname><given-names>JC</given-names></name><name name-style="western"><surname>Meinert</surname><given-names>F</given-names></name></person-group> (<year>1883</year>) <article-title>Symbolæ ad monographium Cymothoarum crustaceorum familiæ. III. Saophridæ. IV. Ceratothoinæ.</article-title> <source>Naturhistorisk Tidsskrift, Kjøbenhavn</source> <volume>13</volume>: <fpage>281</fpage>–<lpage>378</lpage>.</mixed-citation></ref></ref-list></tp:taxon-treatment>
