# Supplementary material for: Redescription of poorly known species of Ceratothoa Dana, 1852 (Crustacea, Isopoda, Cymothoidae), based on original type material
Source: Zookeys. 2016 May 25;(592):39–91. doi: 10.3897/zookeys.592.8098 (PMC4926636; doi:10.3897/zookeys.592.8098)
Supplement: XML Treatment for Ceratothoa gilberti [file zookeys.592.8098-treatment6.xml]

<!DOCTYPE tp:taxon-treatment
  PUBLIC "-//TaxonX//DTD Taxonomic Treatment Publishing DTD v0 20100105//EN" "tax-treatment-NSO.dtd">
<tp:taxon-treatment xmlns:tp="http://www.plazi.org/taxpub"><tp:treatment-meta><kwd-group><label>Taxon classification</label><kwd><named-content content-type="kingdom">Animalia</named-content></kwd><kwd><named-content content-type="order">Isopoda</named-content></kwd><kwd><named-content content-type="family">Cymothoidae</named-content></kwd></kwd-group><mixed-citation publication-type="journal"><person-group><name><surname>Hadfield</surname><given-names>Kerry A.</given-names></name><name><surname>Bruce</surname><given-names>Niel L.</given-names></name><name><surname>Smit</surname><given-names>Nico J.</given-names></name></person-group><article-title>Redescription of poorly known species of <italic><tp:taxon-name><tp:taxon-name-part taxon-name-part-type="genus">Ceratothoa</tp:taxon-name-part></tp:taxon-name></italic> Dana, 1852 (<tp:taxon-name><tp:taxon-name-part taxon-name-part-type="subphylum">Crustacea</tp:taxon-name-part></tp:taxon-name>, <tp:taxon-name><tp:taxon-name-part taxon-name-part-type="order">Isopoda</tp:taxon-name-part></tp:taxon-name>, <tp:taxon-name><tp:taxon-name-part taxon-name-part-type="family">Cymothoidae</tp:taxon-name-part></tp:taxon-name>), based on original type material</article-title><source>Zookeys</source><day>25</day><month>5</month><year>2016</year><volume>2016</volume><issue>592</issue><fpage>39</fpage><lpage>91</lpage><pub-id pub-id-type="doi">10.3897/zookeys.592.8098</pub-id></mixed-citation></tp:treatment-meta><tp:nomenclature><tp:taxon-name>
              <tp:taxon-name-part taxon-name-part-type="genus">Ceratothoa</tp:taxon-name-part>
              <tp:taxon-name-part taxon-name-part-type="species">gilberti</tp:taxon-name-part>
            </tp:taxon-name><tp:taxon-authority>(Richardson, 1904)</tp:taxon-authority><xref ref-type="fig" rid="F5">Figure 5</xref><tp:nomenclature-citation-list><tp:nomenclature-citation><tp:taxon-name>
                  <tp:taxon-name-part taxon-name-part-type="genus">Meinertia</tp:taxon-name-part> <tp:taxon-name-part taxon-name-part-type="species">gilberti</tp:taxon-name-part></tp:taxon-name><comment>Richardson, 1904: 53, figs 32–33; <xref ref-type="bibr" rid="B131">1905</xref>: 241–242, figs 247–249.—<xref ref-type="bibr" rid="B156">Schultz 1969</xref>: 157–158, fig. 237. </comment></tp:nomenclature-citation><tp:nomenclature-citation><tp:taxon-name>
                  <tp:taxon-name-part taxon-name-part-type="genus">Codonophilus</tp:taxon-name-part> <tp:taxon-name-part taxon-name-part-type="species">gilberti</tp:taxon-name-part></tp:taxon-name><comment>.—<xref ref-type="bibr" rid="B107">Nierstrasz 1931</xref>: 132.—<xref ref-type="bibr" rid="B29">Brusca 1977</xref>: 130; 1980: 230, 232, fig. 12.17. </comment></tp:nomenclature-citation><tp:nomenclature-citation><tp:taxon-name>
                  <tp:taxon-name-part taxon-name-part-type="genus">Meinertia</tp:taxon-name-part>
                </tp:taxon-name><comment>sp.—<xref ref-type="bibr" rid="B80">MacGinitie 1937</xref>: 1031, 1035, pl. I, fig. 1. </comment></tp:nomenclature-citation><tp:nomenclature-citation><tp:taxon-name>
                  <tp:taxon-name-part taxon-name-part-type="genus">Ceratothoa</tp:taxon-name-part> <tp:taxon-name-part taxon-name-part-type="species">gilberti</tp:taxon-name-part></tp:taxon-name><comment>.—<xref ref-type="bibr" rid="B189">Wallerstein 1980</xref>: 232.—<xref ref-type="bibr" rid="B30">Brusca 1981</xref>: 178–182, figs 21a–d, figs 22a–l.—<xref ref-type="bibr" rid="B7">Avdeev 1982a</xref>: 65–67; <xref ref-type="bibr" rid="B8">1982b</xref>: 69–77.—<xref ref-type="bibr" rid="B31">Brusca and Iverson 1985</xref>: 49.—<xref ref-type="bibr" rid="B181">Trilles 1994</xref>: 119.—<xref ref-type="bibr" rid="B44">Espinosa-Pérez and Hendrickx 2001</xref>: 48. </comment></tp:nomenclature-citation></tp:nomenclature-citation-list></tp:nomenclature><tp:treatment-sec sec-type="material"><title>Material examined.</title><p>
              <italic>Lectotype</italic> [here designated]. United States <named-content xmlns:xlink="http://www.w3.org/1999/xlink" xlink:type="simple" content-type="institution" xlink:href="http://grbio.org/institution/national-museum"><named-content xlink:type="simple" content-type="institution" xlink:href="http://grbio.org/institution/national-museum-0"><named-content xlink:type="simple" content-type="institution" xlink:href="http://grbio.org/institution/national-museum-1">National <named-content xlink:type="simple" content-type="institution" xlink:href="http://grbio.org/institution/museum-0">Museum</named-content></named-content></named-content></named-content>, USA (<named-content xmlns:xlink="http://www.w3.org/1999/xlink" content-type="dwc:institutional_code" xlink:type="simple">USNM</named-content> 1254761) – female (22 mm <abbrev xmlns:xlink="http://www.w3.org/1999/xlink" xlink:title="total length" xlink:type="simple">TL</abbrev>; 9.5 mm <abbrev xmlns:xlink="http://www.w3.org/1999/xlink" xlink:title="width" xlink:type="simple">W</abbrev>) collected from Mazatlan, Sinaloa (Mexico) in mouth of <italic><tp:taxon-name><tp:taxon-name-part taxon-name-part-type="genus">Mugil</tp:taxon-name-part> <tp:taxon-name-part taxon-name-part-type="species">hospes</tp:taxon-name-part></tp:taxon-name></italic> (see <xref ref-type="bibr" rid="B130">Richardson 1904</xref>). The left side of pereonites 3–5 were damaged. <italic>Paralectotypes</italic>. Two males (11–12 mm <abbrev xmlns:xlink="http://www.w3.org/1999/xlink" xlink:title="total length" xlink:type="simple">TL</abbrev>; 4–5 mm <abbrev xmlns:xlink="http://www.w3.org/1999/xlink" xlink:title="width" xlink:type="simple">W</abbrev>), same data as lectotype (<named-content xmlns:xlink="http://www.w3.org/1999/xlink" content-type="dwc:institutional_code" xlink:type="simple">USNM</named-content> 29080).</p></tp:treatment-sec><tp:treatment-sec sec-type="description"><title>Description.</title><p>
              <italic>Lectotype female</italic>. Length 22 mm, width 9.5 mm.</p><p>
              <italic>Body</italic> oval, 1.8 times as long as greatest width, dorsal surfaces slightly bumpy, widest at pereonite 4 and pereonite 5, most narrow at pereonite 1, lateral margins posteriorly ovate. <italic>Cephalon</italic> 0.6 times longer than wide, visible from dorsal view, triangular. <italic>Frontal margin</italic> rounded to form blunt rostrum. <italic>Eyes</italic> oval with distinct margins. <italic>Antennula</italic> more stout than antenna, shorter than antenna, with 7 articles. <italic>Antenna</italic> with 8 articles.</p><p>
              <italic>Pereonite 1</italic> with slight indentations, anterior border straight, anterolateral angle with distinct anterior projection, extend to middle of the eye. Posterior margins of pereonites smooth and slightly curved laterally. Coxae 2–3 narrow; with posteroventral angles rounded; 4–7 acute, posteriorly pointed; not extending past pereonite margin. Pereonites 1–4 increasing in length and width; 5–7 decreasing in length and width; becoming more progressively rounded posteriorly. <italic>Pleon</italic> with pleonite 1 most narrow, visible in dorsal view; pleonites posterior margin smooth, mostly concave. Pleonite 2 not overlapped by pereonite 7; posterolateral angles of pleonite 2 narrowly rounded. Pleonites 3–5 similar in form to pleonite 2; pleonite 5 free, not overlapped by lateral margins of pleonite 4, posterior margin produced medially. <italic>Pleotelson</italic> 0.4 times as long as anterior width, dorsal surface with medial furrow, lateral margins weakly convex, posterior margin damaged and shallowly emarginate.</p><p>
              <italic>Pereopod 1</italic> basis 1.7 times as long as greatest width; ischium 0.6 times as long as basis; merus proximal margin with bulbous protrusion; carpus with rounded proximal margin; propodus 1.6 times as long as wide; dactylus moderately slender, 0.9 times as long as propodus, 2.1 times as long as basal width. <italic>Pereopod 7</italic> basis 1.4 times as long as greatest width; ischium 0.8 times as long as basis, without protrusions; merus proximal margin with large bulbous protrusion, merus 0.4 times as long as wide, 0.3 times as long as ischium; carpus 0.4 times as long as wide, 0.2 times as long as ischium, without <!--PageBreak-->bulbous protrusion; propodus 0.9 times as long as wide, 0.4 times as long as ischium; dactylus slender, 1.5 times as long as propodus, 2.3 times as long as basal width.</p><p>
              <italic>Uropod</italic> more than half the length of pleotelson, peduncle 0.9 times longer than rami, peduncle lateral margin without setae; rami not extending beyond pleotelson, marginal setae absent, apices narrowly rounded. <italic>Endopod</italic> apically rounded, 3.6 times as long as greatest width. <italic>Exopod</italic> extending to end of endopod, 4 times as long as greatest width, apically rounded.</p><fig id="F5" position="float" orientation="portrait"><label>Figure 5.</label><caption><p>
          <italic><tp:taxon-name><tp:taxon-name-part taxon-name-part-type="genus">Ceratothoa</tp:taxon-name-part> <tp:taxon-name-part taxon-name-part-type="species">gilberti</tp:taxon-name-part></tp:taxon-name></italic> (Richardson, 1904), female lectotype (22 mm) (<named-content xmlns:xlink="http://www.w3.org/1999/xlink" content-type="dwc:institutional_code" xlink:type="simple">USNM</named-content> 1254761). <bold>A</bold> dorsal view <bold>B</bold> dorsal view of pereonite 1 and cephalon <bold>C</bold> ventral view of cephalon <bold>D</bold> pereopod 1 <bold>E</bold> pereopod 7 <bold>F</bold> dorsal view of pleotelson <bold>G</bold> lateral view.</p></caption><graphic xmlns:xlink="http://www.w3.org/1999/xlink" xlink:href="zookeys-592-039-g005.jpg" position="float" orientation="portrait" xlink:type="simple" id="oo_89945.jpg"/></fig></tp:treatment-sec><tp:treatment-sec sec-type="description"><title>Size.</title><p>Female: 16–29 mm <abbrev xmlns:xlink="http://www.w3.org/1999/xlink" xlink:title="total length" xlink:type="simple">TL</abbrev> (8–14 mm <abbrev xmlns:xlink="http://www.w3.org/1999/xlink" xlink:title="width" xlink:type="simple">W</abbrev>) (<xref ref-type="bibr" rid="B30">Brusca 1981</xref>).</p></tp:treatment-sec><tp:treatment-sec sec-type="distribution"><title>Distribution.</title><p>Known from the south-western coast of northern America in the Gulf of California region: from southern California, USA (<xref ref-type="bibr" rid="B80">MacGinitie 1937</xref>, <xref ref-type="bibr" rid="B30">Brusca 1981</xref>, <xref ref-type="bibr" rid="B44">Espinosa-Pérez and Hendrickx 2001</xref>) and the west coast of Baja California to Puerto Penasco and Mazatlan, Mexico (<xref ref-type="bibr" rid="B130">Richardson 1904</xref>, <xref ref-type="bibr" rid="B107">Nierstrasz 1931</xref>, <xref ref-type="bibr" rid="B29">Brusca 1977</xref>, <xref ref-type="bibr" rid="B30">Brusca 1981</xref>, <xref ref-type="bibr" rid="B44">Espinosa-Pérez and Hendrickx 2001</xref>).</p></tp:treatment-sec><tp:treatment-sec sec-type="host"><title>Hosts.</title><p>On tongue of the mullet <italic><tp:taxon-name><tp:taxon-name-part taxon-name-part-type="genus">Mugil</tp:taxon-name-part> <tp:taxon-name-part taxon-name-part-type="species">cephalus</tp:taxon-name-part></tp:taxon-name></italic> (see <xref ref-type="bibr" rid="B80">MacGinitie 1937</xref>, <xref ref-type="bibr" rid="B29">Brusca 1977</xref>, <xref ref-type="bibr" rid="B30">1981</xref>); from the mullet, <italic><tp:taxon-name><tp:taxon-name-part taxon-name-part-type="genus">Mugil</tp:taxon-name-part> <tp:taxon-name-part taxon-name-part-type="species">hospes</tp:taxon-name-part></tp:taxon-name></italic> (see <xref ref-type="bibr" rid="B130">Richardson 1904</xref>, <xref ref-type="bibr" rid="B29">Brusca 1977</xref>, <xref ref-type="bibr" rid="B30">1981</xref>); and from a “flatfish” (<xref ref-type="bibr" rid="B30">Brusca 1981</xref>).</p></tp:treatment-sec><tp:treatment-sec sec-type="remarks"><title>Remarks.</title><p>
              <italic><tp:taxon-name><tp:taxon-name-part taxon-name-part-type="genus">Ceratothoa</tp:taxon-name-part> <tp:taxon-name-part taxon-name-part-type="species">gilberti</tp:taxon-name-part></tp:taxon-name></italic> has an elongate body; pleon as wide as pereon; short uropods; a elongate, triangular cephalon; short anterolateral projections on pereonite 1; and a large pleotelson with a rounded posterior margin. Furthermore, <xref ref-type="bibr" rid="B30">Brusca (1981)</xref> previously noted that <italic><tp:taxon-name><tp:taxon-name-part taxon-name-part-type="genus">Ceratothoa</tp:taxon-name-part> <tp:taxon-name-part taxon-name-part-type="species">gilberti</tp:taxon-name-part></tp:taxon-name></italic> lacks an appendix masculina in the male. The female specimen is here designated as the lectotype and redescribed.</p><p>
              <italic><tp:taxon-name><tp:taxon-name-part taxon-name-part-type="genus">Ceratothoa</tp:taxon-name-part> <tp:taxon-name-part taxon-name-part-type="species">gilberti</tp:taxon-name-part></tp:taxon-name></italic> has been infrequently collected and seems to be confined to the region around the Gulf of California. It has only been found on mullet species and has often been compared to <italic><tp:taxon-name><tp:taxon-name-part taxon-name-part-type="genus">Ceratothoa</tp:taxon-name-part> <tp:taxon-name-part taxon-name-part-type="species">gaudichaudii</tp:taxon-name-part></tp:taxon-name></italic> (which has recently been placed into <italic>species inquirenda</italic> by Martin et al. [2015]).</p></tp:treatment-sec><ref-list><ref id="B131"><mixed-citation xmlns:xlink="http://www.w3.org/1999/xlink" xlink:type="simple">
          <person-group><name name-style="western"><surname>Richardson</surname><given-names>H</given-names></name></person-group> (<year>1905</year>) <article-title>A monograph on the isopods of North America.</article-title> <source>Bulletin of the United States National Museum</source> <volume>54</volume>: <fpage>1</fpage>–<lpage>727</lpage>. doi: <ext-link xlink:type="simple" ext-link-type="doi" xlink:href="10.5479/si.03629236.54.i">10.5479/si.03629236.54.i</ext-link></mixed-citation></ref><ref id="B156"><mixed-citation xmlns:xlink="http://www.w3.org/1999/xlink" xlink:type="simple">
          <person-group><name name-style="western"><surname>Schultz</surname><given-names>GA</given-names></name></person-group> (<year>1969</year>) <source>How to know the marine isopod crustaceans</source>. <publisher-name>Wm. C. Brown</publisher-name>, <publisher-loc>Iowa</publisher-loc>, <size units="page">359 pp</size>.</mixed-citation></ref><ref id="B107"><mixed-citation xmlns:xlink="http://www.w3.org/1999/xlink" xlink:type="simple">
          <person-group><name name-style="western"><surname>Nierstrasz</surname><given-names>HF</given-names></name></person-group> (<year>1931</year>) <article-title><tp:taxon-name><tp:taxon-name-part taxon-name-part-type="order">Isopoda</tp:taxon-name-part></tp:taxon-name> genuina. II. <tp:taxon-name><tp:taxon-name-part taxon-name-part-type="suborder">Flabellifera</tp:taxon-name-part></tp:taxon-name>.</article-title> In: <person-group><name name-style="western"><surname>Weber</surname><given-names>M</given-names></name><name name-style="western"><surname>De Beaufort</surname><given-names>LF</given-names></name></person-group> (<role>Eds</role>) <source>Die Isopoden der <tp:taxon-name><tp:taxon-name-part taxon-name-part-type="genus">Siboga</tp:taxon-name-part></tp:taxon-name>-Expedition</source>. <publisher-name>E.J. Brill</publisher-name>, <publisher-loc>Leiden</publisher-loc>, <fpage>123</fpage>–<lpage>233</lpage>.</mixed-citation></ref><ref id="B29"><mixed-citation xmlns:xlink="http://www.w3.org/1999/xlink" xlink:type="simple">
          <person-group><name name-style="western"><surname>Brusca</surname><given-names>RC</given-names></name></person-group> (<year>1977</year>) <article-title>Range extensions and new host records of cymothoid Isopods (<tp:taxon-name><tp:taxon-name-part taxon-name-part-type="order">Isopoda</tp:taxon-name-part></tp:taxon-name>: <tp:taxon-name><tp:taxon-name-part taxon-name-part-type="family">Cymothoidae</tp:taxon-name-part></tp:taxon-name>) in the Eastern Pacific Ocean.</article-title> <source>Bulletin of the Southern California Academy of Sciences</source> <volume>76</volume>: <fpage>128</fpage>–<lpage>131</lpage>.</mixed-citation></ref><ref id="B80"><mixed-citation xmlns:xlink="http://www.w3.org/1999/xlink" xlink:type="simple">
          <person-group><name name-style="western"><surname>MacGinitie</surname><given-names>GE</given-names></name></person-group> (<year>1937</year>) <article-title>Notes on the natural history of several marine <tp:taxon-name><tp:taxon-name-part taxon-name-part-type="subphylum">Crustacea</tp:taxon-name-part></tp:taxon-name>.</article-title> <source>The American Midland Naturalist</source> <volume>18</volume>: <fpage>1031</fpage>–<lpage>1037</lpage>. doi: <ext-link xlink:type="simple" ext-link-type="doi" xlink:href="10.2307/2420601">10.2307/2420601</ext-link></mixed-citation></ref><ref id="B189"><mixed-citation xmlns:xlink="http://www.w3.org/1999/xlink" xlink:type="simple">
          <person-group><name name-style="western"><surname>Wallerstein</surname><given-names>BR</given-names></name></person-group> (<year>1980</year>) <article-title><tp:taxon-name><tp:taxon-name-part taxon-name-part-type="order">Isopoda</tp:taxon-name-part></tp:taxon-name>.</article-title> In: <person-group><name name-style="western"><surname>Straughan</surname><given-names>D</given-names></name><name name-style="western"><surname>Wink</surname><given-names>RW</given-names></name></person-group> (<role>Eds</role>) <source>A taxonomic listing of common marine invertebrate species from southern California. Technical Reports of the Allan Hancock Foundation</source>. <publisher-name>Allan Hancock Foundation</publisher-name>, <publisher-loc>Los Angeles</publisher-loc>, <fpage>230</fpage>–<lpage>236</lpage>.</mixed-citation></ref><ref id="B30"><mixed-citation xmlns:xlink="http://www.w3.org/1999/xlink" xlink:type="simple">
          <person-group><name name-style="western"><surname>Brusca</surname><given-names>RC</given-names></name></person-group> (<year>1981</year>) <article-title>A monograph on the <tp:taxon-name><tp:taxon-name-part taxon-name-part-type="order">Isopoda</tp:taxon-name-part></tp:taxon-name> <tp:taxon-name><tp:taxon-name-part taxon-name-part-type="family">Cymothoidae</tp:taxon-name-part></tp:taxon-name> (<tp:taxon-name><tp:taxon-name-part taxon-name-part-type="subphylum">Crustacea</tp:taxon-name-part></tp:taxon-name>) of the eastern Pacific.</article-title> <source>Zoological Journal of the Linnean Society</source> <volume>73</volume>: <fpage>117</fpage>–<lpage>199</lpage>. doi: <ext-link xlink:type="simple" ext-link-type="doi" xlink:href="10.1111/j.1096-3642.1981.tb01592.x">10.1111/j.1096-3642.1981.tb01592.x</ext-link></mixed-citation></ref><ref id="B7"><mixed-citation xmlns:xlink="http://www.w3.org/1999/xlink" xlink:type="simple">
          <person-group><name name-style="western"><surname>Avdeev</surname><given-names>VV</given-names></name></person-group> (<year>1982a</year>) <article-title>Some ecological and geographical peculiarities of isopods of the genus <italic><tp:taxon-name><tp:taxon-name-part taxon-name-part-type="genus">Glossobius</tp:taxon-name-part></tp:taxon-name></italic>, parasites of fishes of the world ocean’s epipelagic zone.</article-title> <source>Biologiya Morya (Vladivostok)</source> <volume>3</volume>: <fpage>65</fpage>–<lpage>67</lpage>.</mixed-citation></ref><ref id="B8"><mixed-citation xmlns:xlink="http://www.w3.org/1999/xlink" xlink:type="simple">
          <person-group><name name-style="western"><surname>Avdeev</surname><given-names>VV</given-names></name></person-group> (<year>1982b</year>) <article-title>Peculiarities of the geographic distribution and the history of marine isopod fauna formation (family <tp:taxon-name><tp:taxon-name-part taxon-name-part-type="family">Cymothoidae</tp:taxon-name-part></tp:taxon-name> s. str.).</article-title> <source>Parazitologiya (Leningrad)</source> <volume>16</volume>: <fpage>69</fpage>–<lpage>77</lpage>.</mixed-citation></ref><ref id="B31"><mixed-citation xmlns:xlink="http://www.w3.org/1999/xlink" xlink:type="simple">
          <person-group><name name-style="western"><surname>Brusca</surname><given-names>RC</given-names></name><name name-style="western"><surname>Iverson</surname><given-names>EW</given-names></name></person-group> (<year>1985</year>) <article-title>A guide to the marine isopod <tp:taxon-name><tp:taxon-name-part taxon-name-part-type="subphylum">Crustacea</tp:taxon-name-part></tp:taxon-name> of Pacific Costa Rica.</article-title> <source>Revista de Biologia Tropical</source> <volume>33</volume> (<supplement>Supplement</supplement>): <fpage>1</fpage>–<lpage>77</lpage>.</mixed-citation></ref><ref id="B181"><mixed-citation xmlns:xlink="http://www.w3.org/1999/xlink" xlink:type="simple">
          <person-group><name name-style="western"><surname>Trilles</surname><given-names>J-P</given-names></name></person-group> (<year>1994</year>) <article-title>Les <tp:taxon-name><tp:taxon-name-part taxon-name-part-type="family">Cymothoidae</tp:taxon-name-part></tp:taxon-name> (<tp:taxon-name><tp:taxon-name-part taxon-name-part-type="subphylum">Crustacea</tp:taxon-name-part></tp:taxon-name>, <tp:taxon-name><tp:taxon-name-part taxon-name-part-type="order">Isopoda</tp:taxon-name-part></tp:taxon-name>) du Monde. Podrome pour une faune.</article-title> <source>Studia Marina</source> <volume>21/22</volume>: <fpage>1</fpage>–<lpage>288</lpage>. [for 1991]</mixed-citation></ref><ref id="B44"><mixed-citation xmlns:xlink="http://www.w3.org/1999/xlink" xlink:type="simple">
          <person-group><name name-style="western"><surname>Espinosa-Pérez</surname><given-names>MC</given-names></name><name name-style="western"><surname>Hendrickx</surname><given-names>ME</given-names></name></person-group> (<year>2001</year>) <article-title>Checklist of isopods (<tp:taxon-name><tp:taxon-name-part taxon-name-part-type="subphylum">Crustacea</tp:taxon-name-part></tp:taxon-name>: <tp:taxon-name><tp:taxon-name-part taxon-name-part-type="superorder">Peracarida</tp:taxon-name-part></tp:taxon-name>: <tp:taxon-name><tp:taxon-name-part taxon-name-part-type="order">Isopoda</tp:taxon-name-part></tp:taxon-name>) from the eastern tropical Pacific.</article-title> <source>Belgian Journal of Zoology</source> <volume>131</volume>: <fpage>43</fpage>–<lpage>55</lpage>.</mixed-citation></ref><ref id="B130"><mixed-citation xmlns:xlink="http://www.w3.org/1999/xlink" xlink:type="simple">
          <person-group><name name-style="western"><surname>Richardson</surname><given-names>H</given-names></name></person-group> (<year>1904</year>) <article-title>Contributions to the natural history of the <tp:taxon-name><tp:taxon-name-part taxon-name-part-type="order">Isopoda</tp:taxon-name-part></tp:taxon-name>.</article-title> <source>Proceedings of the United States National Museum</source> <volume>27</volume>: <fpage>1</fpage>–<lpage>89</lpage>. doi: <ext-link xlink:type="simple" ext-link-type="doi" xlink:href="10.5479/si.00963801.27-1369.657">10.5479/si.00963801.27-1369.657</ext-link></mixed-citation></ref></ref-list></tp:taxon-treatment>
