# Supplementary material for: Redescription of poorly known species of Ceratothoa Dana, 1852 (Crustacea, Isopoda, Cymothoidae), based on original type material
Source: Zookeys. 2016 May 25;(592):39–91. doi: 10.3897/zookeys.592.8098 (PMC4926636; doi:10.3897/zookeys.592.8098)
Supplement: XML Treatment for Ceratothoa gobii [file zookeys.592.8098-treatment7.xml]

<!DOCTYPE tp:taxon-treatment
  PUBLIC "-//TaxonX//DTD Taxonomic Treatment Publishing DTD v0 20100105//EN" "tax-treatment-NSO.dtd">
<tp:taxon-treatment xmlns:tp="http://www.plazi.org/taxpub"><tp:treatment-meta><kwd-group><label>Taxon classification</label><kwd><named-content content-type="kingdom">Animalia</named-content></kwd><kwd><named-content content-type="order">Isopoda</named-content></kwd><kwd><named-content content-type="family">Cymothoidae</named-content></kwd></kwd-group><mixed-citation publication-type="journal"><person-group><name><surname>Hadfield</surname><given-names>Kerry A.</given-names></name><name><surname>Bruce</surname><given-names>Niel L.</given-names></name><name><surname>Smit</surname><given-names>Nico J.</given-names></name></person-group><article-title>Redescription of poorly known species of <italic><tp:taxon-name><tp:taxon-name-part taxon-name-part-type="genus">Ceratothoa</tp:taxon-name-part></tp:taxon-name></italic> Dana, 1852 (<tp:taxon-name><tp:taxon-name-part taxon-name-part-type="subphylum">Crustacea</tp:taxon-name-part></tp:taxon-name>, <tp:taxon-name><tp:taxon-name-part taxon-name-part-type="order">Isopoda</tp:taxon-name-part></tp:taxon-name>, <tp:taxon-name><tp:taxon-name-part taxon-name-part-type="family">Cymothoidae</tp:taxon-name-part></tp:taxon-name>), based on original type material</article-title><source>Zookeys</source><day>25</day><month>5</month><year>2016</year><volume>2016</volume><issue>592</issue><fpage>39</fpage><lpage>91</lpage><pub-id pub-id-type="doi">10.3897/zookeys.592.8098</pub-id></mixed-citation></tp:treatment-meta><tp:nomenclature><tp:taxon-name>
              <tp:taxon-name-part taxon-name-part-type="genus">Ceratothoa</tp:taxon-name-part>
              <tp:taxon-name-part taxon-name-part-type="species">gobii</tp:taxon-name-part>
            </tp:taxon-name><tp:taxon-authority>Schioedte &amp; Meinert, 1883</tp:taxon-authority><xref ref-type="fig" rid="F6">Figure 6</xref><!--PageBreak--><tp:nomenclature-citation-list><tp:nomenclature-citation><tp:taxon-name>
                  <tp:taxon-name-part taxon-name-part-type="genus">Ceratothoa</tp:taxon-name-part> <tp:taxon-name-part taxon-name-part-type="species">Gobii</tp:taxon-name-part></tp:taxon-name><comment>Schioedte &amp; Meinert, 1883: 356–358, tab. XV (Cym. XXII) figs 12–13. </comment></tp:nomenclature-citation><tp:nomenclature-citation><tp:taxon-name>
                  <tp:taxon-name-part taxon-name-part-type="genus">Ceratothoa</tp:taxon-name-part> <tp:taxon-name-part taxon-name-part-type="species">gobii</tp:taxon-name-part></tp:taxon-name><comment>.—<xref ref-type="bibr" rid="B34">Carus 1885</xref>: 443.—<xref ref-type="bibr" rid="B181">Trilles 1994</xref>: 119.—<xref ref-type="bibr" rid="B66">Horton 2000</xref>: 1042–1043. </comment></tp:nomenclature-citation><tp:nomenclature-citation><tp:taxon-name>
                  <tp:taxon-name-part taxon-name-part-type="genus">Meinertia</tp:taxon-name-part> <tp:taxon-name-part taxon-name-part-type="species">gobii</tp:taxon-name-part></tp:taxon-name><comment>.—<xref ref-type="bibr" rid="B102">Montalenti 1948</xref>: 36. </comment></tp:nomenclature-citation></tp:nomenclature-citation-list></tp:nomenclature><tp:treatment-sec sec-type="material"><title>Material examined.</title><p>
              <italic>Holotype</italic>. <named-content xmlns:xlink="http://www.w3.org/1999/xlink" xlink:type="simple" content-type="institution" xlink:href="http://grbio.org/institution/museum-comparative-zoology"><named-content xlink:type="simple" content-type="institution" xlink:href="http://grbio.org/institution/museum-0">Museum</named-content> of Comparative Zoology</named-content>, USA (<named-content xmlns:xlink="http://www.w3.org/1999/xlink" content-type="dwc:institutional_code" xlink:type="simple">MCZ</named-content> 3707) – female (12 mm <abbrev xmlns:xlink="http://www.w3.org/1999/xlink" xlink:title="total length" xlink:type="simple">TL</abbrev>; 5 mm <abbrev xmlns:xlink="http://www.w3.org/1999/xlink" xlink:title="width" xlink:type="simple">W</abbrev>), from the sand goby, <italic><tp:taxon-name><tp:taxon-name-part taxon-name-part-type="genus">Gobius</tp:taxon-name-part> <tp:taxon-name-part taxon-name-part-type="species">minutus</tp:taxon-name-part></tp:taxon-name></italic>, from Messina, Italy, coll. Haeckel. Specimen with broken antennae and damaged pereonite 2.</p></tp:treatment-sec><tp:treatment-sec sec-type="description"><title>Description.</title><p>
              <italic>Holotype female</italic>. Length 12 mm, width 5 mm.</p><p>
              <italic>Body</italic> elongate, 1.9 times as long as greatest width, dorsal surfaces smooth and polished in appearance, widest at pereonite 5, most narrow at pereonite 1, lateral margins slightly convex. <italic>Cephalon</italic> 0.7 times longer than wide, visible from dorsal view, triangular. <italic>Frontal margin</italic> rounded to form blunt rostrum. <italic>Eyes</italic> oval with distinct margins, one eye 0.3 times width of cephalon; 0.6 times length of cephalon.</p><!--PageBreak--><!--PageBreak--><p>
              <italic>Pereonite 1</italic> smooth, anterior border straight, anterolateral angle with small distinct produced point and produced past frontal margin of cephalon, extend to middle of the eye. Posterior margins of pereonites smooth and straight. With posteroventral angles rounded; coxae 4–7 rounded; not extending past pereonite margin. Pereonites 1–5 increasing in length and width; 6–7 decreasing in length and width; becoming more progressively rounded posteriorly. <italic>Pleon</italic> with pleonite 1 most narrow, visible in dorsal view; pleonites posterior margin smooth, mostly concave. Pleonite 2 not overlapped by pereonite 7; posterolateral angles of pleonite 2 narrowly rounded. Pleonites 3–5 similar in form to pleonite 2; pleonite 5 free, not overlapped by lateral margins of pleonite 4, posterior margin produced medially. <italic>Pleotelson</italic> 0.4 times as long as anterior width, dorsal surface smooth, lateral margins weakly convex, posterior margin subtruncate and shallowly emarginate.</p><p>
              <italic>Pereopod 1</italic> basis 1.4 times as long as greatest width; ischium 0.7 times as long as basis; merus proximal margin with bulbous protrusion; carpus with rounded proximal margin; propodus 1.7 times as long as wide; dactylus slender, as long as propodus, 3 times as long as basal width. <italic>Pereopod 7</italic> basis as long as greatest width; ischium 0.8 times as long as basis, without protrusions; merus proximal margin with large bulbous protrusion, merus 0.4 times as long as wide, 0.3 times as long as ischium; carpus 0.7 times as long as wide, 0.3 times as long as ischium, with slight bulbous protrusion; propodus 1.1 times as long as wide, 0.4 times as long as ischium; dactylus slender, 1.6 times as long as propodus, 2.7 times as long as basal width.</p><p>
              <italic>Uropod</italic> same length or slightly longer than the pleotelson, peduncle 0.6 times longer than rami, peduncle lateral margin without setae; rami extending beyond pleotelson, marginal setae absent, apices narrowly rounded. <italic>Exopod</italic> extending to end of endopod.</p><fig id="F6" position="float" orientation="portrait"><label>Figure 6.</label><caption><p>
          <italic><tp:taxon-name><tp:taxon-name-part taxon-name-part-type="genus">Ceratothoa</tp:taxon-name-part> <tp:taxon-name-part taxon-name-part-type="species">gobii</tp:taxon-name-part></tp:taxon-name></italic> Schioedte &amp; Meinert, 1883, female holotype (12 mm) (<named-content xmlns:xlink="http://www.w3.org/1999/xlink" content-type="dwc:institutional_code" xlink:type="simple">MCZ</named-content> 3707). <bold>A</bold> dorsal view <bold>B</bold> ventral view of cephalon <bold>C</bold> dorsal view of pereonite 1 and cephalon <bold>D</bold> pereopod 1 <bold>E</bold> pereopod 7 <bold>F</bold> dorsal view of pleotelson <bold>G</bold> lateral view.</p></caption><graphic xmlns:xlink="http://www.w3.org/1999/xlink" xlink:href="zookeys-592-039-g006.jpg" position="float" orientation="portrait" xlink:type="simple" id="oo_89947.jpg"/></fig></tp:treatment-sec><tp:treatment-sec sec-type="remarks"><title>Remarks.</title><p>
              <italic><tp:taxon-name><tp:taxon-name-part taxon-name-part-type="genus">Ceratothoa</tp:taxon-name-part> <tp:taxon-name-part taxon-name-part-type="species">gobii</tp:taxon-name-part></tp:taxon-name></italic> has a triangular cephalon with a sub-truncate rostrum; large eyes which together take up more than half of the cephalon; uropods which extend past the posterior margin of the pleotelson; short anterolateral projections on pereonite 1; and pleonites 1–5 gradually becoming wider.</p><p>This species is based on the description of a single specimen by <xref ref-type="bibr" rid="B154">Schioedte and Meinert (1883)</xref> without mention of a type host; however, <italic><tp:taxon-name><tp:taxon-name-part taxon-name-part-type="genus">Gobius</tp:taxon-name-part> <tp:taxon-name-part taxon-name-part-type="species">minutus</tp:taxon-name-part></tp:taxon-name></italic> (now <italic><tp:taxon-name><tp:taxon-name-part taxon-name-part-type="genus">Pomatoschistus</tp:taxon-name-part> <tp:taxon-name-part taxon-name-part-type="species">minutus</tp:taxon-name-part></tp:taxon-name></italic>) is listed on the information in the museum bottle. This species has only been collected once.</p></tp:treatment-sec><ref-list><ref id="B34"><mixed-citation xmlns:xlink="http://www.w3.org/1999/xlink" xlink:type="simple">
          <person-group><name name-style="western"><surname>Carus</surname><given-names>JV</given-names></name></person-group> (<year>1885</year>) <source><tp:taxon-name><tp:taxon-name-part taxon-name-part-type="phylum">Coelenterata</tp:taxon-name-part></tp:taxon-name>, <tp:taxon-name><tp:taxon-name-part taxon-name-part-type="phylum">Echinodermata</tp:taxon-name-part></tp:taxon-name>, <tp:taxon-name><tp:taxon-name-part taxon-name-part-type="class">Vermes</tp:taxon-name-part></tp:taxon-name>, <tp:taxon-name><tp:taxon-name-part taxon-name-part-type="phylum">Arthropoda</tp:taxon-name-part></tp:taxon-name>. Prodromus fauna Mediterranae, sive descriptio animalium Maris Mediterrenei incolarum quam comparata silva rerum quatenus innotuit odiectis locis et nominibus vulgaribus e orumque auctoribus in commodum Zoologorum. E.</source> <publisher-name>Schweizerbatsche</publisher-name>, <publisher-loc>Stuttgart</publisher-loc>, <size units="page">525 pp</size>.</mixed-citation></ref><ref id="B181"><mixed-citation xmlns:xlink="http://www.w3.org/1999/xlink" xlink:type="simple">
          <person-group><name name-style="western"><surname>Trilles</surname><given-names>J-P</given-names></name></person-group> (<year>1994</year>) <article-title>Les <tp:taxon-name><tp:taxon-name-part taxon-name-part-type="family">Cymothoidae</tp:taxon-name-part></tp:taxon-name> (<tp:taxon-name><tp:taxon-name-part taxon-name-part-type="subphylum">Crustacea</tp:taxon-name-part></tp:taxon-name>, <tp:taxon-name><tp:taxon-name-part taxon-name-part-type="order">Isopoda</tp:taxon-name-part></tp:taxon-name>) du Monde. Podrome pour une faune.</article-title> <source>Studia Marina</source> <volume>21/22</volume>: <fpage>1</fpage>–<lpage>288</lpage>. [for 1991]</mixed-citation></ref><ref id="B66"><mixed-citation xmlns:xlink="http://www.w3.org/1999/xlink" xlink:type="simple">
          <person-group><name name-style="western"><surname>Horton</surname><given-names>T</given-names></name></person-group> (<year>2000</year>) <article-title><italic><tp:taxon-name><tp:taxon-name-part taxon-name-part-type="genus">Ceratothoa</tp:taxon-name-part> <tp:taxon-name-part taxon-name-part-type="species">steindachneri</tp:taxon-name-part></tp:taxon-name></italic> (<tp:taxon-name><tp:taxon-name-part taxon-name-part-type="order">Isopoda</tp:taxon-name-part></tp:taxon-name>: <tp:taxon-name><tp:taxon-name-part taxon-name-part-type="family">Cymothoidae</tp:taxon-name-part></tp:taxon-name>) new to British waters with a key to north-east Atlantic and Mediterranean <italic><tp:taxon-name><tp:taxon-name-part taxon-name-part-type="genus">Ceratothoa</tp:taxon-name-part></tp:taxon-name></italic>.</article-title> <source>Journal of the Marine Biological Association of the United Kingdom</source> <volume>80</volume>: <fpage>1041</fpage>–<lpage>1052</lpage>. doi: <ext-link xlink:type="simple" ext-link-type="doi" xlink:href="10.1017/S0025315400003106">10.1017/S0025315400003106</ext-link></mixed-citation></ref><ref id="B102"><mixed-citation xmlns:xlink="http://www.w3.org/1999/xlink" xlink:type="simple">
          <person-group><name name-style="western"><surname>Montalenti</surname><given-names>G</given-names></name></person-group> (<year>1948</year>) <article-title>Note sulla sistematica e la biologia di alcuni Cimotoidi del Golfo di Napoli.</article-title> <source>Archivo di Oceanografia e Limnologie, Venice</source> <volume>5</volume>: <fpage>25</fpage>–<lpage>81</lpage>.</mixed-citation></ref><ref id="B154"><mixed-citation xmlns:xlink="http://www.w3.org/1999/xlink" xlink:type="simple">
          <person-group><name name-style="western"><surname>Schioedte</surname><given-names>JC</given-names></name><name name-style="western"><surname>Meinert</surname><given-names>F</given-names></name></person-group> (<year>1883</year>) <article-title>Symbolæ ad monographium Cymothoarum crustaceorum familiæ. III. Saophridæ. IV. Ceratothoinæ.</article-title> <source>Naturhistorisk Tidsskrift, Kjøbenhavn</source> <volume>13</volume>: <fpage>281</fpage>–<lpage>378</lpage>.</mixed-citation></ref></ref-list></tp:taxon-treatment>
