# Supplementary material for: Redescription of poorly known species of Ceratothoa Dana, 1852 (Crustacea, Isopoda, Cymothoidae), based on original type material
Source: Zookeys. 2016 May 25;(592):39–91. doi: 10.3897/zookeys.592.8098 (PMC4926636; doi:10.3897/zookeys.592.8098)
Supplement: XML Treatment for Ceratothoa guttata [file zookeys.592.8098-treatment8.xml]

<!DOCTYPE tp:taxon-treatment
  PUBLIC "-//TaxonX//DTD Taxonomic Treatment Publishing DTD v0 20100105//EN" "tax-treatment-NSO.dtd">
<tp:taxon-treatment xmlns:tp="http://www.plazi.org/taxpub"><tp:treatment-meta><kwd-group><label>Taxon classification</label><kwd><named-content content-type="kingdom">Animalia</named-content></kwd><kwd><named-content content-type="order">Isopoda</named-content></kwd><kwd><named-content content-type="family">Cymothoidae</named-content></kwd></kwd-group><mixed-citation publication-type="journal"><person-group><name><surname>Hadfield</surname><given-names>Kerry A.</given-names></name><name><surname>Bruce</surname><given-names>Niel L.</given-names></name><name><surname>Smit</surname><given-names>Nico J.</given-names></name></person-group><article-title>Redescription of poorly known species of <italic><tp:taxon-name><tp:taxon-name-part taxon-name-part-type="genus">Ceratothoa</tp:taxon-name-part></tp:taxon-name></italic> Dana, 1852 (<tp:taxon-name><tp:taxon-name-part taxon-name-part-type="subphylum">Crustacea</tp:taxon-name-part></tp:taxon-name>, <tp:taxon-name><tp:taxon-name-part taxon-name-part-type="order">Isopoda</tp:taxon-name-part></tp:taxon-name>, <tp:taxon-name><tp:taxon-name-part taxon-name-part-type="family">Cymothoidae</tp:taxon-name-part></tp:taxon-name>), based on original type material</article-title><source>Zookeys</source><day>25</day><month>5</month><year>2016</year><volume>2016</volume><issue>592</issue><fpage>39</fpage><lpage>91</lpage><pub-id pub-id-type="doi">10.3897/zookeys.592.8098</pub-id></mixed-citation></tp:treatment-meta><tp:nomenclature><tp:taxon-name>
              <tp:taxon-name-part taxon-name-part-type="genus">Ceratothoa</tp:taxon-name-part>
              <tp:taxon-name-part taxon-name-part-type="species">guttata</tp:taxon-name-part>
            </tp:taxon-name><tp:taxon-authority>(Richardson, 1910)</tp:taxon-authority><xref ref-type="fig" rid="F7">Figure 7</xref><tp:nomenclature-citation-list><tp:nomenclature-citation><tp:taxon-name>
                  <tp:taxon-name-part taxon-name-part-type="genus">Meinertia</tp:taxon-name-part> <tp:taxon-name-part taxon-name-part-type="species">guttata</tp:taxon-name-part></tp:taxon-name><comment>Richardson, 1910: 20–21, fig. 19. </comment></tp:nomenclature-citation><tp:nomenclature-citation><tp:taxon-name>
                  <tp:taxon-name-part taxon-name-part-type="genus">Codonophilus</tp:taxon-name-part> <tp:taxon-name-part taxon-name-part-type="species">guttatus</tp:taxon-name-part></tp:taxon-name><comment>.—<xref ref-type="bibr" rid="B107">Nierstrasz 1931</xref>: 132. </comment></tp:nomenclature-citation><tp:nomenclature-citation><tp:taxon-name>
                  <tp:taxon-name-part taxon-name-part-type="genus">Meinertia</tp:taxon-name-part> <tp:taxon-name-part taxon-name-part-type="species">venusta</tp:taxon-name-part></tp:taxon-name><comment>Avdeev, 1978: 30–32, pl. 1. </comment></tp:nomenclature-citation><tp:nomenclature-citation><tp:taxon-name>
                  <tp:taxon-name-part taxon-name-part-type="genus">Ceratothoa</tp:taxon-name-part> <tp:taxon-name-part taxon-name-part-type="species">venusta</tp:taxon-name-part></tp:taxon-name><comment>.—<xref ref-type="bibr" rid="B6">Avdeev 1981</xref>: 1160–1167, fig. 3; <xref ref-type="bibr" rid="B9">1990</xref>: 32–42, figs 1–6.—<xref ref-type="bibr" rid="B180">Trilles 1986</xref>: 625, tab. 1; <xref ref-type="bibr" rid="B181">1994</xref>: 129–130. </comment></tp:nomenclature-citation><tp:nomenclature-citation><tp:taxon-name>
                  <tp:taxon-name-part taxon-name-part-type="genus">Ceratothoa</tp:taxon-name-part> <tp:taxon-name-part taxon-name-part-type="species">guttata</tp:taxon-name-part></tp:taxon-name><comment>.—<xref ref-type="bibr" rid="B26">Bruce and Bowman 1989</xref>: 4–7, figs 3–4.—<xref ref-type="bibr" rid="B181">Trilles 1994</xref>: 119–120.—<xref ref-type="bibr" rid="B71">Kensley 2001</xref>: 232.—<xref ref-type="bibr" rid="B28">Bruce, Lew Ton and Poore 2002</xref>: 172.—<xref ref-type="bibr" rid="B82">Martin, Bruce and Nowak 2015a</xref>: 271–272. </comment></tp:nomenclature-citation></tp:nomenclature-citation-list></tp:nomenclature><tp:treatment-sec sec-type="material"><title>Material examined.</title><p>
              <italic>Lectotype</italic> [here designated]. United States <named-content xmlns:xlink="http://www.w3.org/1999/xlink" xlink:type="simple" content-type="institution" xlink:href="http://grbio.org/institution/national-museum"><named-content xlink:type="simple" content-type="institution" xlink:href="http://grbio.org/institution/national-museum-0"><named-content xlink:type="simple" content-type="institution" xlink:href="http://grbio.org/institution/national-museum-1">National <named-content xlink:type="simple" content-type="institution" xlink:href="http://grbio.org/institution/museum-0">Museum</named-content></named-content></named-content></named-content>, USA (<named-content xmlns:xlink="http://www.w3.org/1999/xlink" content-type="dwc:institutional_code" xlink:type="simple">USNM</named-content> 1254762) – female (17 mm <abbrev xmlns:xlink="http://www.w3.org/1999/xlink" xlink:title="total length" xlink:type="simple">TL</abbrev>; 7 mm <abbrev xmlns:xlink="http://www.w3.org/1999/xlink" xlink:title="width" xlink:type="simple">W</abbrev>), 7 Feb 1908, obtained off Jolo Island, Philippines; from a flying fish 4–5 inches long (<xref ref-type="bibr" rid="B132">Richardson 1910</xref>). Specimen’s left side slightly damaged from pereonite 4 to 6. <italic>Paralectotypes</italic>. Five females (13.5–16 mm <abbrev xmlns:xlink="http://www.w3.org/1999/xlink" xlink:title="total length" xlink:type="simple">TL</abbrev>; 5–6 mm <abbrev xmlns:xlink="http://www.w3.org/1999/xlink" xlink:title="width" xlink:type="simple">W</abbrev>), same data as lectotype (<named-content xmlns:xlink="http://www.w3.org/1999/xlink" content-type="dwc:institutional_code" xlink:type="simple">USNM</named-content> 40914).</p></tp:treatment-sec><tp:treatment-sec sec-type="description"><title>Description.</title><p>
              <italic>Lectotype female</italic>. Length 17 mm, width 7 mm.</p><p>
              <italic>Body</italic> oval and elongate, twice as long as greatest width, dorsal surfaces smooth and polished in appearance, widest at pereonite 5, most narrow at pereonite 1, lateral margins ovate. <italic>Cephalon</italic> 0.6 times longer than wide, visible from dorsal view, triangular. <italic>Frontal margin</italic> rounded to form blunt rostrum. <italic>Eyes</italic> irregular in outline. <italic>Antennula</italic> and antenna stout and same length. Antennula with 7 articles, <italic>antenna</italic> with 8 articles.</p><p>
              <italic>Pereonite 1</italic> smooth, anterior border straight, anterolateral angle with small distinct anterior projection extending to base of eyes. Posterior margins of pereonites slightly produced medially. Coxae 2–3 wide, with posteroventral angles rounded; 4–7 large and produced on pereonite margins, not extending past pereonite margin. Pereonites 1–5 increasing in length and width; 6–7 decreasing in length and width; 2–5 subequal. <italic>Pleon</italic> with pleonite 1 most narrow, visible in dorsal view; pleonites posterior margin smooth, mostly concave. Pleonite 2 not overlapped by pereonite 7; posterolateral angles of pleonite 2 forming acute point. Pleonites 3–5 similar in form to pleonite 2; pleonite 5 free, not overlapped by lateral margins of pleonite 4, posterior margin produced medially. <italic>Pleotelson</italic> 0.6 times as long as anterior width, dorsal surface smooth, lateral margins weakly convex, posterior margin shallowly emarginate.</p><p>
              <italic>Pereopod 1</italic> basis 1.5 times as long as greatest width; ischium 0.8 times as long as basis; merus proximal margin with large bulbous protrusion; carpus with straight proximal margin; propodus as long as wide; dactylus slender, 1.4 times as long as propodus, 2.4 times as long as basal width. <italic>Pereopod 7</italic> basis 0.8 times as long as greatest width; ischium 1.3 times as long as basis, with a large proximal bulbous protrusion overlapping merus; merus proximal margin with large distal bulbous protrusion, merus 0.7 times as long as wide, 0.3 times as long as ischium; carpus 0.7 times as long as wide, 0.3 times as long as ischium, without bulbous protrusion; propodus 1.4 times as long as wide, 0.5 times as long as ischium; dactylus slender, 1.4 times as long as propodus, 2.6 times as long as basal width.</p><p>
              <italic>Uropod</italic> more than half the length of pleotelson, peduncle 0.8 times longer than rami.</p><fig id="F7" position="float" orientation="portrait"><label>Figure 7.</label><caption><p>
          <italic><tp:taxon-name><tp:taxon-name-part taxon-name-part-type="genus">Ceratothoa</tp:taxon-name-part> <tp:taxon-name-part taxon-name-part-type="species">guttata</tp:taxon-name-part></tp:taxon-name></italic> (Richardson, 1910), female lectotype (17 mm) (<named-content xmlns:xlink="http://www.w3.org/1999/xlink" content-type="dwc:institutional_code" xlink:type="simple">USNM</named-content> 1254762). <bold>A</bold> dorsal view <bold>B</bold> dorsal view of pereonite 1 and cephalon <bold>C</bold> dorsal view of pleotelson <bold>D</bold> pereopod 1 <bold>E</bold> pereopod 7 <bold>F</bold> lateral view.</p></caption><graphic xmlns:xlink="http://www.w3.org/1999/xlink" xlink:href="zookeys-592-039-g007.jpg" position="float" orientation="portrait" xlink:type="simple" id="oo_89949.jpg"/></fig></tp:treatment-sec><tp:treatment-sec sec-type="material"><title>Other material</title><p>. Holotype of <italic><tp:taxon-name><tp:taxon-name-part taxon-name-part-type="genus">Ceratothoa</tp:taxon-name-part> <tp:taxon-name-part taxon-name-part-type="species">venusta</tp:taxon-name-part></tp:taxon-name></italic>. Russian Pacific Federal Fisheries Research Institute (AGK 75054) – on flying fish, <italic><tp:taxon-name><tp:taxon-name-part taxon-name-part-type="genus">Parexocoetus</tp:taxon-name-part> <tp:taxon-name-part taxon-name-part-type="species">brachypterus</tp:taxon-name-part></tp:taxon-name></italic>, from the Red Sea (<xref ref-type="bibr" rid="B4">Avdeev 1978</xref>).</p></tp:treatment-sec><tp:treatment-sec sec-type="description"><title>Size.</title><p>Ovigerous females: 14.5–23.0 mm <abbrev xmlns:xlink="http://www.w3.org/1999/xlink" xlink:title="total length" xlink:type="simple">TL</abbrev>; non-ovigerous females: 15.5–16.5 mm <abbrev xmlns:xlink="http://www.w3.org/1999/xlink" xlink:title="total length" xlink:type="simple">TL</abbrev>; males: 5.4–7.4 mm <abbrev xmlns:xlink="http://www.w3.org/1999/xlink" xlink:title="total length" xlink:type="simple">TL</abbrev> (<xref ref-type="bibr" rid="B26">Bruce and Bowman 1989</xref>).</p><!--PageBreak--></tp:treatment-sec><tp:treatment-sec sec-type="distribution"><title>Distribution.</title><p>Central and Western Indo-Pacific: Philippines (<xref ref-type="bibr" rid="B132">Richardson 1910</xref>, <xref ref-type="bibr" rid="B107">Nierstrasz 1931</xref>, <xref ref-type="bibr" rid="B26">Bruce and Bowman 1989</xref>, <xref ref-type="bibr" rid="B71">Kensley 2001</xref>); Red Sea (<xref ref-type="bibr" rid="B4">Avdeev 1978</xref>, <xref ref-type="bibr" rid="B26">Bruce and Bowman 1989</xref>, <xref ref-type="bibr" rid="B71">Kensley 2001</xref>); Madagascar; Australia; and Taiwan (<xref ref-type="bibr" rid="B26">Bruce and Bowman 1989</xref>, <xref ref-type="bibr" rid="B71">Kensley 2001</xref>).</p><!--PageBreak--></tp:treatment-sec><tp:treatment-sec sec-type="host"><title>Hosts.</title><p>In mouths of flying fish, <italic><tp:taxon-name><tp:taxon-name-part taxon-name-part-type="genus">Parexocoetus</tp:taxon-name-part> <tp:taxon-name-part taxon-name-part-type="species">brachypterus</tp:taxon-name-part></tp:taxon-name></italic> (see <xref ref-type="bibr" rid="B26">Bruce and Bowman 1989</xref>, <xref ref-type="bibr" rid="B4">Avdeev 1978</xref>).</p></tp:treatment-sec><tp:treatment-sec sec-type="remarks"><title>Remarks.</title><p>
              <italic><tp:taxon-name><tp:taxon-name-part taxon-name-part-type="genus">Ceratothoa</tp:taxon-name-part> <tp:taxon-name-part taxon-name-part-type="species">guttata</tp:taxon-name-part></tp:taxon-name></italic> is distinguished by the elongate body widest at pereonite 5; uropods which do not extend past the posterior margin of the pleotelson; a narrow pleon; an expanded merus on pereopod 1; and an expanded ischium and merus on pereopod 7.</p><p>
              <italic><tp:taxon-name><tp:taxon-name-part taxon-name-part-type="genus">Ceratothoa</tp:taxon-name-part> <tp:taxon-name-part taxon-name-part-type="species">guttata</tp:taxon-name-part></tp:taxon-name></italic> is considered to be highly host specific as it has, to date, only been reported from a single host, <italic><tp:taxon-name><tp:taxon-name-part taxon-name-part-type="genus">Parexocoetus</tp:taxon-name-part> <tp:taxon-name-part taxon-name-part-type="species">brachypterus</tp:taxon-name-part></tp:taxon-name></italic>. <xref ref-type="bibr" rid="B4">Avdeev (1978)</xref> briefly described <italic><tp:taxon-name><tp:taxon-name-part taxon-name-part-type="genus">Meinertia</tp:taxon-name-part> <tp:taxon-name-part taxon-name-part-type="species">venusta</tp:taxon-name-part></tp:taxon-name></italic> from the Red Sea on <italic><tp:taxon-name><tp:taxon-name-part taxon-name-part-type="genus">Parexocoetus</tp:taxon-name-part> <tp:taxon-name-part taxon-name-part-type="species">brachypterus</tp:taxon-name-part></tp:taxon-name></italic>, comparing it to <italic><tp:taxon-name><tp:taxon-name-part taxon-name-part-type="genus">Ceratothoa</tp:taxon-name-part> <tp:taxon-name-part taxon-name-part-type="species">guttata</tp:taxon-name-part></tp:taxon-name></italic>. <xref ref-type="bibr" rid="B26">Bruce and Bowman (1989)</xref> revised <italic><tp:taxon-name><tp:taxon-name-part taxon-name-part-type="genus">Ceratothoa</tp:taxon-name-part> <tp:taxon-name-part taxon-name-part-type="species">guttata</tp:taxon-name-part></tp:taxon-name></italic> and synonymised <italic><tp:taxon-name><tp:taxon-name-part taxon-name-part-type="genus">Ceratothoa</tp:taxon-name-part> <tp:taxon-name-part taxon-name-part-type="species">venusta</tp:taxon-name-part></tp:taxon-name></italic> with <italic><tp:taxon-name><tp:taxon-name-part taxon-name-part-type="genus">Ceratothoa</tp:taxon-name-part> <tp:taxon-name-part taxon-name-part-type="species">guttata</tp:taxon-name-part></tp:taxon-name></italic> after comparing drawings of the two species. Similar morphology of pereopods 1 and 7, coxae, the pleon and the pereon, as well as the host specificity all confirm this synonymy. The largest female is here redescribed and reillustrated and designated as lectotype.</p></tp:treatment-sec><ref-list><ref id="B107"><mixed-citation xmlns:xlink="http://www.w3.org/1999/xlink" xlink:type="simple">
          <person-group><name name-style="western"><surname>Nierstrasz</surname><given-names>HF</given-names></name></person-group> (<year>1931</year>) <article-title><tp:taxon-name><tp:taxon-name-part taxon-name-part-type="order">Isopoda</tp:taxon-name-part></tp:taxon-name> genuina. II. <tp:taxon-name><tp:taxon-name-part taxon-name-part-type="suborder">Flabellifera</tp:taxon-name-part></tp:taxon-name>.</article-title> In: <person-group><name name-style="western"><surname>Weber</surname><given-names>M</given-names></name><name name-style="western"><surname>De Beaufort</surname><given-names>LF</given-names></name></person-group> (<role>Eds</role>) <source>Die Isopoden der <tp:taxon-name><tp:taxon-name-part taxon-name-part-type="genus">Siboga</tp:taxon-name-part></tp:taxon-name>-Expedition</source>. <publisher-name>E.J. Brill</publisher-name>, <publisher-loc>Leiden</publisher-loc>, <fpage>123</fpage>–<lpage>233</lpage>.</mixed-citation></ref><ref id="B6"><mixed-citation xmlns:xlink="http://www.w3.org/1999/xlink" xlink:type="simple">
          <person-group><name name-style="western"><surname>Avdeev</surname><given-names>VV</given-names></name></person-group> (<year>1981</year>) <article-title>Crustaceans of the family <tp:taxon-name><tp:taxon-name-part taxon-name-part-type="family">Cymothoidae</tp:taxon-name-part></tp:taxon-name> (<tp:taxon-name><tp:taxon-name-part taxon-name-part-type="order">Isopoda</tp:taxon-name-part></tp:taxon-name>) mesoparasites of fishes.</article-title> <source>Zoologicheskii Zhurnal</source> <volume>60</volume>: <fpage>1160</fpage>–<lpage>1167</lpage>.</mixed-citation></ref><ref id="B9"><mixed-citation xmlns:xlink="http://www.w3.org/1999/xlink" xlink:type="simple">
          <person-group><name name-style="western"><surname>Avdeev</surname><given-names>VV</given-names></name></person-group> (<year>1990</year>) <article-title>Morpho-physiological adaptation in ecto-and mesoparasitic <tp:taxon-name><tp:taxon-name-part taxon-name-part-type="order">Isopoda</tp:taxon-name-part></tp:taxon-name> of the suborder <tp:taxon-name><tp:taxon-name-part taxon-name-part-type="suborder">Flabellifera</tp:taxon-name-part></tp:taxon-name>.</article-title> <source>Zoologicheskii Zhurnal</source> <volume>69</volume>: <fpage>32</fpage>–<lpage>42</lpage>.</mixed-citation></ref><ref id="B180"><mixed-citation xmlns:xlink="http://www.w3.org/1999/xlink" xlink:type="simple">
          <person-group><name name-style="western"><surname>Trilles</surname><given-names>J-P</given-names></name></person-group> (<year>1986</year>) <article-title>Les <tp:taxon-name><tp:taxon-name-part taxon-name-part-type="family">Cymothoidae</tp:taxon-name-part></tp:taxon-name> (<tp:taxon-name><tp:taxon-name-part taxon-name-part-type="subphylum">Crustacea</tp:taxon-name-part></tp:taxon-name>, <tp:taxon-name><tp:taxon-name-part taxon-name-part-type="order">Isopoda</tp:taxon-name-part></tp:taxon-name>, <tp:taxon-name><tp:taxon-name-part taxon-name-part-type="suborder">Flabellifera</tp:taxon-name-part></tp:taxon-name>) d’Afrique.</article-title> <source>Bulletin du Muséum National d’Histoire Naturelle</source> <volume>8</volume>: <fpage>617</fpage>–<lpage>636</lpage>.</mixed-citation></ref><ref id="B181"><mixed-citation xmlns:xlink="http://www.w3.org/1999/xlink" xlink:type="simple">
          <person-group><name name-style="western"><surname>Trilles</surname><given-names>J-P</given-names></name></person-group> (<year>1994</year>) <article-title>Les <tp:taxon-name><tp:taxon-name-part taxon-name-part-type="family">Cymothoidae</tp:taxon-name-part></tp:taxon-name> (<tp:taxon-name><tp:taxon-name-part taxon-name-part-type="subphylum">Crustacea</tp:taxon-name-part></tp:taxon-name>, <tp:taxon-name><tp:taxon-name-part taxon-name-part-type="order">Isopoda</tp:taxon-name-part></tp:taxon-name>) du Monde. Podrome pour une faune.</article-title> <source>Studia Marina</source> <volume>21/22</volume>: <fpage>1</fpage>–<lpage>288</lpage>. [for 1991]</mixed-citation></ref><ref id="B26"><mixed-citation xmlns:xlink="http://www.w3.org/1999/xlink" xlink:type="simple">
          <person-group><name name-style="western"><surname>Bruce</surname><given-names>NL</given-names></name><name name-style="western"><surname>Bowman</surname><given-names>TE</given-names></name></person-group> (<year>1989</year>) <article-title>Species of the parasitic isopod genera <italic><tp:taxon-name><tp:taxon-name-part taxon-name-part-type="genus">Ceratothoa</tp:taxon-name-part></tp:taxon-name></italic> and <italic><tp:taxon-name><tp:taxon-name-part taxon-name-part-type="genus">Glossobius</tp:taxon-name-part></tp:taxon-name></italic> (<tp:taxon-name><tp:taxon-name-part taxon-name-part-type="subphylum">Crustacea</tp:taxon-name-part></tp:taxon-name>: <tp:taxon-name><tp:taxon-name-part taxon-name-part-type="family">Cymothoidae</tp:taxon-name-part></tp:taxon-name>) from the mouths of flying fishes and halfbeaks (<tp:taxon-name><tp:taxon-name-part taxon-name-part-type="order">Beloniformes</tp:taxon-name-part></tp:taxon-name>).</article-title> <source>Smithsonian Contributions to Zoology</source> <volume>489</volume>: <fpage>1</fpage>–<lpage>28</lpage>.</mixed-citation></ref><ref id="B71"><mixed-citation xmlns:xlink="http://www.w3.org/1999/xlink" xlink:type="simple">
          <person-group><name name-style="western"><surname>Kensley</surname><given-names>B</given-names></name></person-group> (<year>2001</year>) <article-title>Biogeography of the marine <tp:taxon-name><tp:taxon-name-part taxon-name-part-type="order">Isopoda</tp:taxon-name-part></tp:taxon-name> of the Indian Ocean, with a check-list of species and records.</article-title> In: <person-group><name name-style="western"><surname>Kensley</surname><given-names>B</given-names></name><name name-style="western"><surname>Brusca</surname><given-names>RC</given-names></name></person-group> (<role>Eds</role>) <source>Isopod Systematics and Evolution Crustacean Issues 13</source>. <publisher-name>A.A. Balkema</publisher-name>, <publisher-loc>Rotterdam</publisher-loc>, <fpage>205</fpage>–<lpage>264</lpage>.</mixed-citation></ref><ref id="B28"><mixed-citation xmlns:xlink="http://www.w3.org/1999/xlink" xlink:type="simple">
          <person-group><name name-style="western"><surname>Bruce</surname><given-names>NL</given-names></name><name name-style="western"><surname>Lew Ton</surname><given-names>HM</given-names></name><name name-style="western"><surname>Poore</surname><given-names>GCB</given-names></name></person-group> (<year>2002</year>) <article-title><tp:taxon-name><tp:taxon-name-part taxon-name-part-type="family">Cymothoidae</tp:taxon-name-part></tp:taxon-name> Leach, 1814.</article-title> In: <person-group><name name-style="western"><surname>Poore</surname><given-names>GCB</given-names></name></person-group> (<role>Ed.</role>) <issue-title>Crustacea: Malacostraca: Syncarida and Peracarida: Isopoda, Tanaidacea, Mictacea, Thermosbaenacea, Spelaeogriphacea.</issue-title> <source>Zoological Catalogue of Australia</source>. <publisher-name>CSIRO Publishing</publisher-name>, <publisher-loc>Melbourne</publisher-loc>, <fpage>168</fpage>–<lpage>183</lpage>.</mixed-citation></ref><ref id="B82"><mixed-citation xmlns:xlink="http://www.w3.org/1999/xlink" xlink:type="simple">
          <person-group><name name-style="western"><surname>Martin</surname><given-names>MB</given-names></name><name name-style="western"><surname>Bruce</surname><given-names>NL</given-names></name><name name-style="western"><surname>Nowak</surname><given-names>BF</given-names></name></person-group> (<year>2015a</year>) <article-title>Review of the fish-parasitic genus <italic><tp:taxon-name><tp:taxon-name-part taxon-name-part-type="genus">Ceratothoa</tp:taxon-name-part></tp:taxon-name></italic> Dana, 1852 (<tp:taxon-name><tp:taxon-name-part taxon-name-part-type="subphylum">Crustacea</tp:taxon-name-part></tp:taxon-name>: <tp:taxon-name><tp:taxon-name-part taxon-name-part-type="order">Isopoda</tp:taxon-name-part></tp:taxon-name>: <tp:taxon-name><tp:taxon-name-part taxon-name-part-type="family">Cymothoidae</tp:taxon-name-part></tp:taxon-name>) from Australia, with description of two new species.</article-title> <source>Zootaxa</source> <volume>3963</volume>: <fpage>251</fpage>–<lpage>294</lpage>. doi: <ext-link xlink:type="simple" ext-link-type="doi" xlink:href="10.11646/zootaxa.3963.3.1">10.11646/zootaxa.3963.3.1</ext-link></mixed-citation></ref><ref id="B132"><mixed-citation xmlns:xlink="http://www.w3.org/1999/xlink" xlink:type="simple">
          <person-group><name name-style="western"><surname>Richardson</surname><given-names>H</given-names></name></person-group> (<year>1910</year>) <article-title>Marine isopods collected in the Philippines by the U.S. Fisheries steamer <italic>Albatross</italic> in 1907–1908.</article-title> <source>Department of Commerce and Labor (USA), Bureau of fisheries document</source> <volume>736</volume>: <fpage>1</fpage>–<lpage>44</lpage>.</mixed-citation></ref><ref id="B4"><mixed-citation xmlns:xlink="http://www.w3.org/1999/xlink" xlink:type="simple">
          <person-group><name name-style="western"><surname>Avdeev</surname><given-names>VV</given-names></name></person-group> (<year>1978</year>) <article-title>Parasitic isopods of the family <tp:taxon-name><tp:taxon-name-part taxon-name-part-type="family">Cymothoidae</tp:taxon-name-part></tp:taxon-name> (<tp:taxon-name><tp:taxon-name-part taxon-name-part-type="subphylum">Crustacea</tp:taxon-name-part></tp:taxon-name>, <tp:taxon-name><tp:taxon-name-part taxon-name-part-type="suborder">Flabellifera</tp:taxon-name-part></tp:taxon-name>) from the Red Sea.</article-title> <source>Biologiya Morya (Vladivostok)</source> <volume>4</volume>: <fpage>30</fpage>–<lpage>35</lpage>.</mixed-citation></ref></ref-list></tp:taxon-treatment>
