# Supplementary material for: Redescription of poorly known species of Ceratothoa Dana, 1852 (Crustacea, Isopoda, Cymothoidae), based on original type material
Source: Zookeys. 2016 May 25;(592):39–91. doi: 10.3897/zookeys.592.8098 (PMC4926636; doi:10.3897/zookeys.592.8098)
Supplement: XML Treatment for Ceratothoa italica [file zookeys.592.8098-treatment9.xml]

<!DOCTYPE tp:taxon-treatment
  PUBLIC "-//TaxonX//DTD Taxonomic Treatment Publishing DTD v0 20100105//EN" "tax-treatment-NSO.dtd">
<tp:taxon-treatment xmlns:tp="http://www.plazi.org/taxpub"><tp:treatment-meta><kwd-group><label>Taxon classification</label><kwd><named-content content-type="kingdom">Animalia</named-content></kwd><kwd><named-content content-type="order">Isopoda</named-content></kwd><kwd><named-content content-type="family">Cymothoidae</named-content></kwd></kwd-group><mixed-citation publication-type="journal"><person-group><name><surname>Hadfield</surname><given-names>Kerry A.</given-names></name><name><surname>Bruce</surname><given-names>Niel L.</given-names></name><name><surname>Smit</surname><given-names>Nico J.</given-names></name></person-group><article-title>Redescription of poorly known species of <italic><tp:taxon-name><tp:taxon-name-part taxon-name-part-type="genus">Ceratothoa</tp:taxon-name-part></tp:taxon-name></italic> Dana, 1852 (<tp:taxon-name><tp:taxon-name-part taxon-name-part-type="subphylum">Crustacea</tp:taxon-name-part></tp:taxon-name>, <tp:taxon-name><tp:taxon-name-part taxon-name-part-type="order">Isopoda</tp:taxon-name-part></tp:taxon-name>, <tp:taxon-name><tp:taxon-name-part taxon-name-part-type="family">Cymothoidae</tp:taxon-name-part></tp:taxon-name>), based on original type material</article-title><source>Zookeys</source><day>25</day><month>5</month><year>2016</year><volume>2016</volume><issue>592</issue><fpage>39</fpage><lpage>91</lpage><pub-id pub-id-type="doi">10.3897/zookeys.592.8098</pub-id></mixed-citation></tp:treatment-meta><tp:nomenclature><tp:taxon-name>
              <tp:taxon-name-part taxon-name-part-type="genus">Ceratothoa</tp:taxon-name-part>
              <tp:taxon-name-part taxon-name-part-type="species">italica</tp:taxon-name-part>
            </tp:taxon-name><tp:taxon-authority>Schioedte &amp; Meinert, 1883</tp:taxon-authority><xref ref-type="fig" rid="F8">Figure 8</xref><!--PageBreak--><tp:nomenclature-citation-list><tp:nomenclature-citation><tp:taxon-name>
                  <tp:taxon-name-part taxon-name-part-type="genus">Ceratothoa</tp:taxon-name-part> <tp:taxon-name-part taxon-name-part-type="species">italica</tp:taxon-name-part></tp:taxon-name><comment>Schioedte &amp; Meinert, 1883: 347–350, tab. XV (Cym. XXII), figs 1–4.—<xref ref-type="bibr" rid="B34">Carus 1885</xref>: 442.—<xref ref-type="bibr" rid="B178">Trilles 1979</xref>: 521; <xref ref-type="bibr" rid="B180">1986</xref>: 624, tab. 1; <xref ref-type="bibr" rid="B181">1994</xref>: 121; <xref ref-type="bibr" rid="B182">2008</xref>: 23.—<xref ref-type="bibr" rid="B136">Rokicki 1984b</xref>: 129–131, fig. 32; <xref ref-type="bibr" rid="B137">1985</xref>: 95–119, tab. 1–3, fig. 6.—<xref ref-type="bibr" rid="B186">Trilles, Radujković and Romestand 1989</xref>: 289, fig. 8.—<xref ref-type="bibr" rid="B66">Horton 2000</xref>: 1047, figs 7c–e.—<xref ref-type="bibr" rid="B115">Öktener and Trilles 2004</xref>: 145–154.—<xref ref-type="bibr" rid="B124">Ramdane, Bensouilah and Trilles 2007</xref>: 67–74. </comment></tp:nomenclature-citation><tp:nomenclature-citation><tp:taxon-name>
                  <tp:taxon-name-part taxon-name-part-type="genus">Meinertia</tp:taxon-name-part> <tp:taxon-name-part taxon-name-part-type="species">italica</tp:taxon-name-part></tp:taxon-name><comment>.—<xref ref-type="bibr" rid="B99">Monod 1924a</xref>: 34; <xref ref-type="bibr" rid="B100">1924b</xref>: 432–434.—<xref ref-type="bibr" rid="B102">Montalenti 1948</xref>: 42–46, figs 11–14, tab. 5, pl. 3.—<xref ref-type="bibr" rid="B173">Trilles 1964b</xref>: 106; <xref ref-type="bibr" rid="B174">1972a</xref>: 1212–1215, figs 156–187, pl. II, figs 10–12; <xref ref-type="bibr" rid="B175">1972b</xref>: 1238–1240.—<xref ref-type="bibr" rid="B41">Dollfus and Trilles 1976</xref>: 823. </comment></tp:nomenclature-citation><tp:nomenclature-citation><tp:taxon-name>
              <tp:taxon-name-part taxon-name-part-type="genus">Ceratothoa</tp:taxon-name-part>
              <tp:taxon-name-part taxon-name-part-type="species">italica</tp:taxon-name-part>
            </tp:taxon-name><comment>Identity uncertain: <tp:taxon-name><tp:taxon-name-part taxon-name-part-type="genus">Ceratothoa</tp:taxon-name-part> <tp:taxon-name-part taxon-name-part-type="species">italica</tp:taxon-name-part></tp:taxon-name>.—<xref ref-type="bibr" rid="B3">Ateş, Trilles, İşmen and Yiğin 2006</xref>: 375–380.—<xref ref-type="bibr" rid="B182">Trilles 2008</xref>: 23. </comment></tp:nomenclature-citation></tp:nomenclature-citation-list></tp:nomenclature><tp:treatment-sec sec-type="material"><title>Material examined.</title><p>
              <italic>Lectotype</italic> [here designated]. <named-content xmlns:xlink="http://www.w3.org/1999/xlink" xlink:type="simple" content-type="institution" xlink:href="http://grbio.org/institution/zoological-museum-university-copenhagen"><named-content xlink:type="simple" content-type="institution" xlink:href="http://grbio.org/institution/zoological-museum">Zoological <named-content xlink:type="simple" content-type="institution" xlink:href="http://grbio.org/institution/museum-0">Museum</named-content></named-content>, <named-content xlink:type="simple" content-type="institution" xlink:href="http://grbio.org/institution/university-copenhagen-0"><named-content xlink:type="simple" content-type="institution" xlink:href="http://grbio.org/institution/university-0">University</named-content> of Copenhagen</named-content></named-content> (<named-content xmlns:xlink="http://www.w3.org/1999/xlink" content-type="dwc:institutional_code" xlink:type="simple">ZMUC</named-content> CRU-6914) – female specimen (36 mm <abbrev xmlns:xlink="http://www.w3.org/1999/xlink" xlink:title="total length" xlink:type="simple">TL</abbrev>, 17 mm <abbrev xmlns:xlink="http://www.w3.org/1999/xlink" xlink:title="width" xlink:type="simple">W</abbrev>) collected in Rijeka, Croatia (previously called Fiume), Adriatic Sea by Budde-Lund (<xref ref-type="bibr" rid="B154">Schioedte and Meinert 1883</xref>), host unknown. Also noted: the female has a broken pereonite 1, pleonite 2 and antenna; pereopod 1 missing and other pereopods are damaged and missing dactylii. <italic>Paralectotypes</italic>. Thirty-seven pullus stage (4–5 mm <abbrev xmlns:xlink="http://www.w3.org/1999/xlink" xlink:title="total length" xlink:type="simple">TL</abbrev>), same data as lectotype (<named-content xmlns:xlink="http://www.w3.org/1999/xlink" content-type="dwc:institutional_code" xlink:type="simple">ZMUC</named-content> CRU-8669); Eighty-two pullus stage (4–5 mm <abbrev xmlns:xlink="http://www.w3.org/1999/xlink" xlink:title="total length" xlink:type="simple">TL</abbrev>), same data as lectotype, label reads “Stor female udt. Som pectotype” (<named-content xmlns:xlink="http://www.w3.org/1999/xlink" content-type="dwc:institutional_code" xlink:type="simple">ZMUC</named-content> CRU-9124).</p></tp:treatment-sec><tp:treatment-sec sec-type="description"><title>Description.</title><p>
              <italic>Lectotype female</italic>. Length 36 mm, width 17 mm.</p><p>
              <italic>Body</italic> rectangular and elongate, 1.7 times as long as greatest width, dorsal surfaces smooth and polished in appearance, widest at pereonite 5 and pereonite 6, most <!--PageBreak--><!--PageBreak-->narrow at pereonite 1, lateral margins subparallel. <italic>Cephalon</italic> 0.5 times longer than wide, visible from dorsal view, triangular. <italic>Eyes</italic> irregular in outline, one eye 0.2 times width of cephalon; 0.2 times length of cephalon.</p><p>
              <italic>Pereonite 1</italic> with unique bulbous orientation, anterior border anteriorly produced medially, anterolateral angle wide, with inwardly produced point, extend to anterior margin of eyes. Posterior margins of pereonites slightly produced medially. Coxae 4–7 rounded, not extending past pereonite margin. Pereonites 1–4 increasing in length and width; 5–7 decreasing in length and width; 6 and 7 narrower and becoming more progressively rounded posteriorly. <italic>Pleon</italic> with pleonite 1 same width as other pleonites (except pleonite 5), visible in dorsal view; pleonites posterior margin smooth, mostly concave. Posterolateral angles of pleonite 2 narrowly rounded. Pleonites 3–5 similar in form to pleonite 2; pleonite 5 free, not overlapped by lateral margins of pleonite 4, posterior margin with 2 indented points. <italic>Pleotelson</italic> 0.5 times as long as anterior width, dorsal surface with medial furrow, lateral margins weakly convex, posterior margin subtruncate.</p><p>
              <italic>Pereopod 1</italic> basis 1.5 times as long as greatest width; ischium 0.9 times as long as basis; merus proximal margin with large bulbous protrusion; carpus with straight proximal margin; propodus 1.1 times as long as wide; dactylus slender, 1.2 times as long as propodus, 2.3 times as long as basal width. <italic>Pereopod 7</italic> basis 1.2 times as long as greatest width; ischium 0.8 times as long as basis, without protrusions; merus proximal margin with slight bulbous protrusion, merus 0.5 times as long as wide, 0.4 times as long as ischium; carpus 0.5 times as long as wide, 0.3 times as long as ischium, without bulbous protrusion; propodus 1.1 times as long as wide, 0.5 times as long as ischium; dactylus slender, 1.4 times as long as propodus, 2.5 times as long as basal width.</p><p>
              <italic>Uropod</italic> same length as pleotelson, peduncle 0.5 times longer than rami, peduncle lateral margin without setae; rami extending to pleotelson apex, marginal setae absent, apices narrowly rounded.</p><fig id="F8" position="float" orientation="portrait"><label>Figure 8.</label><caption><p>
          <italic><tp:taxon-name><tp:taxon-name-part taxon-name-part-type="genus">Ceratothoa</tp:taxon-name-part> <tp:taxon-name-part taxon-name-part-type="species">italica</tp:taxon-name-part></tp:taxon-name></italic> Schioedte &amp; Meinert, 1883, female lectotype (36 mm) (<named-content xmlns:xlink="http://www.w3.org/1999/xlink" content-type="dwc:institutional_code" xlink:type="simple">ZMUC</named-content> CRU-6914). <bold>A</bold> dorsal view <bold>B</bold> dorsal view of pereonite 1 and cephalon <bold>C</bold> pereopod 1 <bold>D</bold> pereopod 7 <bold>E</bold> dorsal view of pleotelson <bold>F</bold> lateral view.</p></caption><graphic xmlns:xlink="http://www.w3.org/1999/xlink" xlink:href="zookeys-592-039-g008.jpg" position="float" orientation="portrait" xlink:type="simple" id="oo_89951.jpg"/></fig></tp:treatment-sec><tp:treatment-sec sec-type="description"><title>Size.</title><p>Ovigerous female: 15–30 mm <abbrev xmlns:xlink="http://www.w3.org/1999/xlink" xlink:title="total length" xlink:type="simple">TL</abbrev>; male: 8–15 mm <abbrev xmlns:xlink="http://www.w3.org/1999/xlink" xlink:title="total length" xlink:type="simple">TL</abbrev>; second pullus: 3 mm <abbrev xmlns:xlink="http://www.w3.org/1999/xlink" xlink:title="total length" xlink:type="simple">TL</abbrev> (<xref ref-type="bibr" rid="B102">Montalenti 1948</xref>, <xref ref-type="bibr" rid="B174">Trilles 1972a</xref>, <xref ref-type="bibr" rid="B136">Rokicki 1984b</xref>).</p></tp:treatment-sec><tp:treatment-sec sec-type="distribution"><title>Distribution.</title><p>Mediterranean region and north-western Africa: Adriatic Sea (<xref ref-type="bibr" rid="B154">Schioedte and Meinert 1883</xref>, <xref ref-type="bibr" rid="B34">Carus 1885</xref>, <xref ref-type="bibr" rid="B115">Öktener and Trilles 2004</xref>); Mauritania (<xref ref-type="bibr" rid="B99">Monod 1924a</xref>, <xref ref-type="bibr" rid="B100">1924b</xref>, <xref ref-type="bibr" rid="B175">Trilles 1972b</xref>); Italy (<xref ref-type="bibr" rid="B102">Montalenti 1948</xref>); Galite Islands, Tunisia, France, Morocco (<xref ref-type="bibr" rid="B175">Trilles 1972b</xref>); Montenegro (<xref ref-type="bibr" rid="B186">Trilles et al. 1989</xref>); Aegean Sea (<xref ref-type="bibr" rid="B3">Ateş et al. 2006</xref>); and Algeria (<xref ref-type="bibr" rid="B124">Ramdane et al. 2007</xref>).</p></tp:treatment-sec><tp:treatment-sec sec-type="host"><title>Hosts.</title><p>In mouth of <italic><tp:taxon-name><tp:taxon-name-part taxon-name-part-type="genus">Spondyliosoma</tp:taxon-name-part> <tp:taxon-name-part taxon-name-part-type="species">cantharus</tp:taxon-name-part></tp:taxon-name></italic> (previously <italic><tp:taxon-name><tp:taxon-name-part taxon-name-part-type="genus">Cantharus</tp:taxon-name-part> <tp:taxon-name-part taxon-name-part-type="species">lineatus</tp:taxon-name-part></tp:taxon-name></italic>) (<xref ref-type="bibr" rid="B100">Monod 1924b</xref>, <xref ref-type="bibr" rid="B175">Trilles 1972b</xref>); mouth of <italic><tp:taxon-name><tp:taxon-name-part taxon-name-part-type="genus">Lithognathus</tp:taxon-name-part> <tp:taxon-name-part taxon-name-part-type="species">mormyrus</tp:taxon-name-part></tp:taxon-name></italic> (previously <italic><tp:taxon-name><tp:taxon-name-part taxon-name-part-type="genus">Pagellus</tp:taxon-name-part> <tp:taxon-name-part taxon-name-part-type="species">mormyrus</tp:taxon-name-part></tp:taxon-name></italic>) and other bream (<xref ref-type="bibr" rid="B102">Montalenti 1948</xref>, <xref ref-type="bibr" rid="B173">Trilles 1964b</xref>); on <italic><tp:taxon-name><tp:taxon-name-part taxon-name-part-type="genus">Pagellus</tp:taxon-name-part> <tp:taxon-name-part taxon-name-part-type="species">erythrinus</tp:taxon-name-part></tp:taxon-name></italic> (see <xref ref-type="bibr" rid="B173">Trilles 1964b</xref>); on <italic><tp:taxon-name><tp:taxon-name-part taxon-name-part-type="genus">Oblada</tp:taxon-name-part> <tp:taxon-name-part taxon-name-part-type="species">melanura</tp:taxon-name-part></tp:taxon-name></italic>; on Mustèle; in mouth of <italic><tp:taxon-name><tp:taxon-name-part taxon-name-part-type="genus">Sargus</tp:taxon-name-part></tp:taxon-name></italic> (see <xref ref-type="bibr" rid="B175">Trilles 1972b</xref>); occurs in <tp:taxon-name><tp:taxon-name-part taxon-name-part-type="family">Sparidae</tp:taxon-name-part></tp:taxon-name> fishes (<xref ref-type="bibr" rid="B137">Rokicki 1985</xref>); in the mouth of <italic><tp:taxon-name><tp:taxon-name-part taxon-name-part-type="genus">Diplodus</tp:taxon-name-part> <tp:taxon-name-part taxon-name-part-type="species">sargus</tp:taxon-name-part></tp:taxon-name></italic> (see <xref ref-type="bibr" rid="B186">Trilles et al. 1989</xref>); in the buccal cavity of <italic><tp:taxon-name><tp:taxon-name-part taxon-name-part-type="genus">Diplodus</tp:taxon-name-part> <tp:taxon-name-part taxon-name-part-type="species">annularis</tp:taxon-name-part></tp:taxon-name></italic> (see <xref ref-type="bibr" rid="B124">Ramdane et al. 2007</xref>).</p></tp:treatment-sec><tp:treatment-sec sec-type="remarks"><title>Remarks.</title><p>
              <italic><tp:taxon-name><tp:taxon-name-part taxon-name-part-type="genus">Ceratothoa</tp:taxon-name-part> <tp:taxon-name-part taxon-name-part-type="species">italica</tp:taxon-name-part></tp:taxon-name></italic> can be distinguished by the arched body; large bulbous protrusion on the merus of pereopod 1; a pointed rostrum; and uropods that do not extend past the pleotelson. This species also has a prominent projection in the middle of pereonite 1 (hump-like) and a pleon which is usually as wide as the pereon.</p><!--PageBreak--><p>
              <xref ref-type="bibr" rid="B3">Ateş et al. (2006)</xref> stated that cymothoid isopods identified as <italic><tp:taxon-name><tp:taxon-name-part taxon-name-part-type="genus">Ceratothoa</tp:taxon-name-part> <tp:taxon-name-part taxon-name-part-type="species">italica</tp:taxon-name-part></tp:taxon-name></italic> were collected from the eggs of <italic><tp:taxon-name><tp:taxon-name-part taxon-name-part-type="genus">Nephrops</tp:taxon-name-part> <tp:taxon-name-part taxon-name-part-type="species">norvegicus</tp:taxon-name-part></tp:taxon-name></italic>. As cymothoids are fish parasites, this interaction is an unusual association and is most likely accidental. Similarly, the record of <italic><tp:taxon-name><tp:taxon-name-part taxon-name-part-type="genus">Ceratothoa</tp:taxon-name-part> <tp:taxon-name-part taxon-name-part-type="species">italica</tp:taxon-name-part></tp:taxon-name></italic> (originally labelled as a <italic><tp:taxon-name><tp:taxon-name-part taxon-name-part-type="genus">Cymothoa</tp:taxon-name-part></tp:taxon-name></italic> sp. [<named-content xmlns:xlink="http://www.w3.org/1999/xlink" content-type="dwc:institutional_code" xlink:type="simple">SMF</named-content>-3515]) from Senckenberg Research Institute, Frankfurt, Germany (<xref ref-type="bibr" rid="B182">Trilles 2008</xref>) seems doubtful as the specimen was collected from Norway and this species has only previously been recorded from the Mediterranean Sea region.</p><p>The female <named-content xmlns:xlink="http://www.w3.org/1999/xlink" content-type="dwc:institutional_code" xlink:type="simple">ZMUC</named-content> CRU-6914 is here designated as the lectotype and the pullus stages in the same bottle and the other sample are paralectotypes (<named-content xmlns:xlink="http://www.w3.org/1999/xlink" content-type="dwc:institutional_code" xlink:type="simple">ZMUC</named-content> CRU-8869, 9124).</p></tp:treatment-sec><ref-list><ref id="B34"><mixed-citation xmlns:xlink="http://www.w3.org/1999/xlink" xlink:type="simple">
          <person-group><name name-style="western"><surname>Carus</surname><given-names>JV</given-names></name></person-group> (<year>1885</year>) <source><tp:taxon-name><tp:taxon-name-part taxon-name-part-type="phylum">Coelenterata</tp:taxon-name-part></tp:taxon-name>, <tp:taxon-name><tp:taxon-name-part taxon-name-part-type="phylum">Echinodermata</tp:taxon-name-part></tp:taxon-name>, <tp:taxon-name><tp:taxon-name-part taxon-name-part-type="class">Vermes</tp:taxon-name-part></tp:taxon-name>, <tp:taxon-name><tp:taxon-name-part taxon-name-part-type="phylum">Arthropoda</tp:taxon-name-part></tp:taxon-name>. Prodromus fauna Mediterranae, sive descriptio animalium Maris Mediterrenei incolarum quam comparata silva rerum quatenus innotuit odiectis locis et nominibus vulgaribus e orumque auctoribus in commodum Zoologorum. E.</source> <publisher-name>Schweizerbatsche</publisher-name>, <publisher-loc>Stuttgart</publisher-loc>, <size units="page">525 pp</size>.</mixed-citation></ref><ref id="B178"><mixed-citation xmlns:xlink="http://www.w3.org/1999/xlink" xlink:type="simple">
          <person-group><name name-style="western"><surname>Trilles</surname><given-names>J-P</given-names></name></person-group> (<year>1979</year>) <article-title>Éléments pour la faune parasitaire du Sénégal. Sur quleques <tp:taxon-name><tp:taxon-name-part taxon-name-part-type="family">Cymothoidae</tp:taxon-name-part></tp:taxon-name> (<tp:taxon-name><tp:taxon-name-part taxon-name-part-type="order">Isopoda</tp:taxon-name-part></tp:taxon-name>, <tp:taxon-name><tp:taxon-name-part taxon-name-part-type="suborder">Flabellifera</tp:taxon-name-part></tp:taxon-name>: parasites de poissons) en collection à l’IFAN.</article-title> <source>Bulletin de l’I.F.A.N.</source> <volume>41</volume>: <fpage>513</fpage>–<lpage>526</lpage>.</mixed-citation></ref><ref id="B180"><mixed-citation xmlns:xlink="http://www.w3.org/1999/xlink" xlink:type="simple">
          <person-group><name name-style="western"><surname>Trilles</surname><given-names>J-P</given-names></name></person-group> (<year>1986</year>) <article-title>Les <tp:taxon-name><tp:taxon-name-part taxon-name-part-type="family">Cymothoidae</tp:taxon-name-part></tp:taxon-name> (<tp:taxon-name><tp:taxon-name-part taxon-name-part-type="subphylum">Crustacea</tp:taxon-name-part></tp:taxon-name>, <tp:taxon-name><tp:taxon-name-part taxon-name-part-type="order">Isopoda</tp:taxon-name-part></tp:taxon-name>, <tp:taxon-name><tp:taxon-name-part taxon-name-part-type="suborder">Flabellifera</tp:taxon-name-part></tp:taxon-name>) d’Afrique.</article-title> <source>Bulletin du Muséum National d’Histoire Naturelle</source> <volume>8</volume>: <fpage>617</fpage>–<lpage>636</lpage>.</mixed-citation></ref><ref id="B181"><mixed-citation xmlns:xlink="http://www.w3.org/1999/xlink" xlink:type="simple">
          <person-group><name name-style="western"><surname>Trilles</surname><given-names>J-P</given-names></name></person-group> (<year>1994</year>) <article-title>Les <tp:taxon-name><tp:taxon-name-part taxon-name-part-type="family">Cymothoidae</tp:taxon-name-part></tp:taxon-name> (<tp:taxon-name><tp:taxon-name-part taxon-name-part-type="subphylum">Crustacea</tp:taxon-name-part></tp:taxon-name>, <tp:taxon-name><tp:taxon-name-part taxon-name-part-type="order">Isopoda</tp:taxon-name-part></tp:taxon-name>) du Monde. Podrome pour une faune.</article-title> <source>Studia Marina</source> <volume>21/22</volume>: <fpage>1</fpage>–<lpage>288</lpage>. [for 1991]</mixed-citation></ref><ref id="B182"><mixed-citation xmlns:xlink="http://www.w3.org/1999/xlink" xlink:type="simple">
          <person-group><name name-style="western"><surname>Trilles</surname><given-names>J-P</given-names></name></person-group> (<year>2008</year>) <article-title>Some marine isopods from the Senckenberg Research Institute (Frankfurt am Main, Germany) (<tp:taxon-name><tp:taxon-name-part taxon-name-part-type="subphylum">Crustacea</tp:taxon-name-part></tp:taxon-name>, <tp:taxon-name><tp:taxon-name-part taxon-name-part-type="order">Isopoda</tp:taxon-name-part></tp:taxon-name>: <tp:taxon-name><tp:taxon-name-part taxon-name-part-type="family">Cymothoidae</tp:taxon-name-part></tp:taxon-name>, <tp:taxon-name><tp:taxon-name-part taxon-name-part-type="family">Aegidae</tp:taxon-name-part></tp:taxon-name>, <tp:taxon-name><tp:taxon-name-part taxon-name-part-type="family">Corallanidae</tp:taxon-name-part></tp:taxon-name>, <tp:taxon-name><tp:taxon-name-part taxon-name-part-type="family">Cirolanidae</tp:taxon-name-part></tp:taxon-name>).</article-title> <source>Senckenbergiana Biologica</source> <volume>88</volume>: <fpage>21</fpage>–<lpage>28</lpage>.</mixed-citation></ref><ref id="B136"><mixed-citation xmlns:xlink="http://www.w3.org/1999/xlink" xlink:type="simple">
          <person-group><name name-style="western"><surname>Rokicki</surname><given-names>J</given-names></name></person-group> (<year>1984b</year>) <article-title>[Parasitic isopods of the North West African Shelf in connection with their occurrence in fish]. Zeszyty naukowe / Universytet Gdański.</article-title> <source>Rozprawy i Monografie</source> <volume>50</volume>: <fpage>1</fpage>–<lpage>220</lpage>.</mixed-citation></ref><ref id="B137"><mixed-citation xmlns:xlink="http://www.w3.org/1999/xlink" xlink:type="simple">
          <person-group><name name-style="western"><surname>Rokicki</surname><given-names>J</given-names></name></person-group> (<year>1985</year>) <article-title>Biology of adult <tp:taxon-name><tp:taxon-name-part taxon-name-part-type="order">Isopoda</tp:taxon-name-part></tp:taxon-name> (<tp:taxon-name><tp:taxon-name-part taxon-name-part-type="subphylum">Crustacea</tp:taxon-name-part></tp:taxon-name>) parasitizing fishes of North-West Africa shelf.</article-title> <source>Acta Ichthyologica et Piscatoria</source> <volume>15</volume>: <fpage>95</fpage>–<lpage>119</lpage>. doi: <ext-link xlink:type="simple" ext-link-type="doi" xlink:href="10.3750/AIP1985.15.1.06">10.3750/AIP1985.15.1.06</ext-link></mixed-citation></ref><ref id="B186"><mixed-citation xmlns:xlink="http://www.w3.org/1999/xlink" xlink:type="simple">
          <person-group><name name-style="western"><surname>Trilles</surname><given-names>J-P</given-names></name><name name-style="western"><surname>Radujkovic</surname><given-names>BM</given-names></name><name name-style="western"><surname>Romestand</surname><given-names>B</given-names></name></person-group> (<year>1989</year>) <article-title>Parasites des poissons marins du Montenegro: Isopodes.</article-title> <source>Acta Adriatica</source> <volume>30</volume>: <fpage>279</fpage>–<lpage>305</lpage>.</mixed-citation></ref><ref id="B66"><mixed-citation xmlns:xlink="http://www.w3.org/1999/xlink" xlink:type="simple">
          <person-group><name name-style="western"><surname>Horton</surname><given-names>T</given-names></name></person-group> (<year>2000</year>) <article-title><italic><tp:taxon-name><tp:taxon-name-part taxon-name-part-type="genus">Ceratothoa</tp:taxon-name-part> <tp:taxon-name-part taxon-name-part-type="species">steindachneri</tp:taxon-name-part></tp:taxon-name></italic> (<tp:taxon-name><tp:taxon-name-part taxon-name-part-type="order">Isopoda</tp:taxon-name-part></tp:taxon-name>: <tp:taxon-name><tp:taxon-name-part taxon-name-part-type="family">Cymothoidae</tp:taxon-name-part></tp:taxon-name>) new to British waters with a key to north-east Atlantic and Mediterranean <italic><tp:taxon-name><tp:taxon-name-part taxon-name-part-type="genus">Ceratothoa</tp:taxon-name-part></tp:taxon-name></italic>.</article-title> <source>Journal of the Marine Biological Association of the United Kingdom</source> <volume>80</volume>: <fpage>1041</fpage>–<lpage>1052</lpage>. doi: <ext-link xlink:type="simple" ext-link-type="doi" xlink:href="10.1017/S0025315400003106">10.1017/S0025315400003106</ext-link></mixed-citation></ref><ref id="B115"><mixed-citation xmlns:xlink="http://www.w3.org/1999/xlink" xlink:type="simple">
          <person-group><name name-style="western"><surname>Öktener</surname><given-names>A</given-names></name><name name-style="western"><surname>Trilles</surname><given-names>J-P</given-names></name></person-group> (<year>2004</year>) <article-title>Report on cymothoids (<tp:taxon-name><tp:taxon-name-part taxon-name-part-type="subphylum">Crustacea</tp:taxon-name-part></tp:taxon-name>, <tp:taxon-name><tp:taxon-name-part taxon-name-part-type="order">Isopoda</tp:taxon-name-part></tp:taxon-name>) collected from marine fishes in Turkey.</article-title> <source>Acta Adriatica</source> <volume>45</volume>: <fpage>145</fpage>–<lpage>154</lpage>.</mixed-citation></ref><ref id="B124"><mixed-citation xmlns:xlink="http://www.w3.org/1999/xlink" xlink:type="simple">
          <person-group><name name-style="western"><surname>Ramdane</surname><given-names>Z</given-names></name><name name-style="western"><surname>Bensouilah</surname><given-names>MA</given-names></name><name name-style="western"><surname>Trilles</surname><given-names>J-P</given-names></name></person-group> (<year>2007</year>) <article-title>The <tp:taxon-name><tp:taxon-name-part taxon-name-part-type="family">Cymothoidae</tp:taxon-name-part></tp:taxon-name> (<tp:taxon-name><tp:taxon-name-part taxon-name-part-type="subphylum">Crustacea</tp:taxon-name-part></tp:taxon-name>, <tp:taxon-name><tp:taxon-name-part taxon-name-part-type="order">Isopoda</tp:taxon-name-part></tp:taxon-name>), parasites on marine fishes, from Algerian fauna.</article-title> <source>Belgian Journal of Zoology</source> <volume>137</volume>: <fpage>67</fpage>–<lpage>74</lpage>.</mixed-citation></ref><ref id="B99"><mixed-citation xmlns:xlink="http://www.w3.org/1999/xlink" xlink:type="simple">
          <person-group><name name-style="western"><surname>Monod</surname><given-names>T</given-names></name></person-group> (<year>1924a</year>) <article-title>Note sur la morphologie et la distribution géographique de <italic><tp:taxon-name><tp:taxon-name-part taxon-name-part-type="genus">Meinertia</tp:taxon-name-part> <tp:taxon-name-part taxon-name-part-type="species">collaris</tp:taxon-name-part></tp:taxon-name></italic> Schioedte et Meinert.</article-title> <source>Bulletin de la Société Zoologique de France</source> <volume>49</volume>: <fpage>31</fpage>–<lpage>34</lpage>.</mixed-citation></ref><ref id="B100"><mixed-citation xmlns:xlink="http://www.w3.org/1999/xlink" xlink:type="simple">
          <person-group><name name-style="western"><surname>Monod</surname><given-names>T</given-names></name></person-group> (<year>1924b</year>) <article-title>Parasitologia Mauritanica. Matériaux pour la faune parasitologique en Mauritanie (II <tp:taxon-name><tp:taxon-name-part taxon-name-part-type="order">Isopoda</tp:taxon-name-part></tp:taxon-name>).</article-title> <source>Bulletin du Comité d’Études Historiques et Scientifiques de l’Afrique Occidentale Française</source> <volume>9</volume>: <fpage>67</fpage>–<lpage>84</lpage> (428–445).</mixed-citation></ref><ref id="B102"><mixed-citation xmlns:xlink="http://www.w3.org/1999/xlink" xlink:type="simple">
          <person-group><name name-style="western"><surname>Montalenti</surname><given-names>G</given-names></name></person-group> (<year>1948</year>) <article-title>Note sulla sistematica e la biologia di alcuni Cimotoidi del Golfo di Napoli.</article-title> <source>Archivo di Oceanografia e Limnologie, Venice</source> <volume>5</volume>: <fpage>25</fpage>–<lpage>81</lpage>.</mixed-citation></ref><ref id="B173"><mixed-citation xmlns:xlink="http://www.w3.org/1999/xlink" xlink:type="simple">
          <person-group><name name-style="western"><surname>Trilles</surname><given-names>J-P</given-names></name></person-group> (<year>1964b</year>) <article-title>Specificite parasitaire chez les isopodes <tp:taxon-name><tp:taxon-name-part taxon-name-part-type="family">Cymothoidae</tp:taxon-name-part></tp:taxon-name> Mediterraneens. Note preliminaire.</article-title> <source>Vie et Milieu</source> <volume>15</volume>: <fpage>105</fpage>–<lpage>116</lpage>.</mixed-citation></ref><ref id="B174"><mixed-citation xmlns:xlink="http://www.w3.org/1999/xlink" xlink:type="simple">
          <person-group><name name-style="western"><surname>Trilles</surname><given-names>J-P</given-names></name></person-group> (<year>1972a</year>) <article-title>Les <tp:taxon-name><tp:taxon-name-part taxon-name-part-type="family">Cymothoidae</tp:taxon-name-part></tp:taxon-name> (<tp:taxon-name><tp:taxon-name-part taxon-name-part-type="order">Isopoda</tp:taxon-name-part></tp:taxon-name>, <tp:taxon-name><tp:taxon-name-part taxon-name-part-type="suborder">Flabellifera</tp:taxon-name-part></tp:taxon-name>) des côtes françaises (systématique, faunistique, écologie et répartition géographique). I. Les <tp:taxon-name><tp:taxon-name-part taxon-name-part-type="subfamily">Ceratothoinae</tp:taxon-name-part></tp:taxon-name> Schiodte and Meinert, 1883.</article-title> <source>Bulletin du Muséum national d’Histoire naturelle</source>, <publisher-loc>Paris</publisher-loc>, <series>3e série, Zoologie</series> <volume>91</volume>: <fpage>1191</fpage>–<lpage>1230</lpage>.</mixed-citation></ref><ref id="B175"><mixed-citation xmlns:xlink="http://www.w3.org/1999/xlink" xlink:type="simple">
          <person-group><name name-style="western"><surname>Trilles</surname><given-names>J-P</given-names></name></person-group> (<year>1972b</year>) <article-title>Les <tp:taxon-name><tp:taxon-name-part taxon-name-part-type="family">Cymothoidae</tp:taxon-name-part></tp:taxon-name> (<tp:taxon-name><tp:taxon-name-part taxon-name-part-type="order">Isopoda</tp:taxon-name-part></tp:taxon-name>, <tp:taxon-name><tp:taxon-name-part taxon-name-part-type="suborder">Flabellifera</tp:taxon-name-part></tp:taxon-name>) du Muséum National d’Histoire Naturelle de Paris. Etude critique accompagnée de précisions en particulier sur la répartition géographique et l’écologie des différentes espèces représentées. I. Les <tp:taxon-name><tp:taxon-name-part taxon-name-part-type="subfamily">Ceratothoinae</tp:taxon-name-part></tp:taxon-name> Schioedte et Meinert, 1883.</article-title> <source>Bulletin du Muséum d’Histoire Naturelle</source>, <publisher-loc>Paris</publisher-loc>, <series>3e série, Zoologie</series> <volume>91</volume>: <fpage>1231</fpage>–<lpage>1268</lpage>.</mixed-citation></ref><ref id="B41"><mixed-citation xmlns:xlink="http://www.w3.org/1999/xlink" xlink:type="simple">
          <person-group><name name-style="western"><surname>Dollfus</surname><given-names>R</given-names></name><name name-style="western"><surname>Trilles</surname><given-names>J-P</given-names></name></person-group> (<year>1976</year>) <article-title>A propos de la collection R. Ph. Dollfus, mise au point sur les Cymothoadiens jusqu’à présent récoltés sur des Téléeostéens du Maroc et de l’Algérie.</article-title> <source>Bulletin du Muséum national d’Histoire naturelle</source>, <publisher-loc>Paris</publisher-loc>, <series>3e série, Zoologie</series> <volume>390</volume>: <fpage>821</fpage>–<lpage>830</lpage>.</mixed-citation></ref><ref id="B3"><mixed-citation xmlns:xlink="http://www.w3.org/1999/xlink" xlink:type="simple">
          <person-group><name name-style="western"><surname>Ateş</surname><given-names>AS</given-names></name><name name-style="western"><surname>Trilles</surname><given-names>J-P</given-names></name><name name-style="western"><surname>İşmen</surname><given-names>A</given-names></name><name name-style="western"><surname>Yiğin</surname><given-names>CC</given-names></name></person-group> (<year>2006</year>) <article-title>New unusual associations involving parasitic isopods.</article-title> <source>Crustaceana</source> <volume>79</volume>: <fpage>375</fpage>–<lpage>380</lpage>. doi: <ext-link xlink:type="simple" ext-link-type="doi" xlink:href="10.1163/156854006776759563">10.1163/156854006776759563</ext-link></mixed-citation></ref><ref id="B154"><mixed-citation xmlns:xlink="http://www.w3.org/1999/xlink" xlink:type="simple">
          <person-group><name name-style="western"><surname>Schioedte</surname><given-names>JC</given-names></name><name name-style="western"><surname>Meinert</surname><given-names>F</given-names></name></person-group> (<year>1883</year>) <article-title>Symbolæ ad monographium Cymothoarum crustaceorum familiæ. III. Saophridæ. IV. Ceratothoinæ.</article-title> <source>Naturhistorisk Tidsskrift, Kjøbenhavn</source> <volume>13</volume>: <fpage>281</fpage>–<lpage>378</lpage>.</mixed-citation></ref></ref-list></tp:taxon-treatment>
