# Supplementary material for: Redescription of poorly known species of Ceratothoa Dana, 1852 (Crustacea, Isopoda, Cymothoidae), based on original type material
Source: Zookeys. 2016 May 25;(592):39–91. doi: 10.3897/zookeys.592.8098 (PMC4926636; doi:10.3897/zookeys.592.8098)
Supplement: XML Treatment for Ceratothoa oestroides [file zookeys.592.8098-treatment10.xml]

<!DOCTYPE tp:taxon-treatment
  PUBLIC "-//TaxonX//DTD Taxonomic Treatment Publishing DTD v0 20100105//EN" "tax-treatment-NSO.dtd">
<tp:taxon-treatment xmlns:tp="http://www.plazi.org/taxpub"><tp:treatment-meta><kwd-group><label>Taxon classification</label><kwd><named-content content-type="kingdom">Animalia</named-content></kwd><kwd><named-content content-type="order">Isopoda</named-content></kwd><kwd><named-content content-type="family">Cymothoidae</named-content></kwd></kwd-group><mixed-citation publication-type="journal"><person-group><name><surname>Hadfield</surname><given-names>Kerry A.</given-names></name><name><surname>Bruce</surname><given-names>Niel L.</given-names></name><name><surname>Smit</surname><given-names>Nico J.</given-names></name></person-group><article-title>Redescription of poorly known species of <italic><tp:taxon-name><tp:taxon-name-part taxon-name-part-type="genus">Ceratothoa</tp:taxon-name-part></tp:taxon-name></italic> Dana, 1852 (<tp:taxon-name><tp:taxon-name-part taxon-name-part-type="subphylum">Crustacea</tp:taxon-name-part></tp:taxon-name>, <tp:taxon-name><tp:taxon-name-part taxon-name-part-type="order">Isopoda</tp:taxon-name-part></tp:taxon-name>, <tp:taxon-name><tp:taxon-name-part taxon-name-part-type="family">Cymothoidae</tp:taxon-name-part></tp:taxon-name>), based on original type material</article-title><source>Zookeys</source><day>25</day><month>5</month><year>2016</year><volume>2016</volume><issue>592</issue><fpage>39</fpage><lpage>91</lpage><pub-id pub-id-type="doi">10.3897/zookeys.592.8098</pub-id></mixed-citation></tp:treatment-meta><tp:nomenclature><tp:taxon-name>
              <tp:taxon-name-part taxon-name-part-type="genus">Ceratothoa</tp:taxon-name-part>
              <tp:taxon-name-part taxon-name-part-type="species">oestroides</tp:taxon-name-part>
            </tp:taxon-name><tp:taxon-authority>(Risso, 1826)</tp:taxon-authority><xref ref-type="fig" rid="F9">Figure 9</xref><tp:nomenclature-citation-list><tp:nomenclature-citation><tp:taxon-name>
                  <tp:taxon-name-part taxon-name-part-type="genus">Canolira</tp:taxon-name-part> <tp:taxon-name-part taxon-name-part-type="species">œstroïdes</tp:taxon-name-part></tp:taxon-name><comment>Risso, 1826: 123. </comment></tp:nomenclature-citation><tp:nomenclature-citation><tp:taxon-name>
                  <tp:taxon-name-part taxon-name-part-type="genus">Cymothoa</tp:taxon-name-part> <tp:taxon-name-part taxon-name-part-type="species">oestroides</tp:taxon-name-part></tp:taxon-name><comment>.—<xref ref-type="bibr" rid="B91">Milne Edwards 1840</xref>: 272.—<xref ref-type="bibr" rid="B190">White 1847</xref>: 110.—<xref ref-type="bibr" rid="B79">Lucas 1849</xref>: 78, pl. 8 (fig. 4).—<xref ref-type="bibr" rid="B65">Hope 1851</xref>: 33.—<xref ref-type="bibr" rid="B63">Heller 1866</xref>: 737–738.—<xref ref-type="bibr" rid="B11">Barcelo Combis 1875</xref>: 68.—<xref ref-type="bibr" rid="B161">Stalio 1877</xref>: 236.—<xref ref-type="bibr" rid="B166">Stossich 1880</xref>: 45.—<xref ref-type="bibr" rid="B18">Bonnier 1887</xref>: 133–134.—<xref ref-type="bibr" rid="B103">Monticelli 1890</xref>: 420–421.—<xref ref-type="bibr" rid="B49">Gerstaecker 1901</xref>: 181, 256–257.—<xref ref-type="bibr" rid="B151">Sanada 1941</xref>: 209. </comment></tp:nomenclature-citation><tp:nomenclature-citation><tp:taxon-name>
                  <tp:taxon-name-part taxon-name-part-type="genus">Cymothoa</tp:taxon-name-part> (<tp:taxon-name-part taxon-name-part-type="subgenus">Meinertia</tp:taxon-name-part>) <tp:taxon-name-part taxon-name-part-type="species">oestroides</tp:taxon-name-part></tp:taxon-name><comment>.—<xref ref-type="bibr" rid="B167">Taschenberg 1879</xref>: 245.—<xref ref-type="bibr" rid="B40">Dollfus 1922</xref>: 287. </comment></tp:nomenclature-citation><tp:nomenclature-citation><tp:taxon-name>
                  <tp:taxon-name-part taxon-name-part-type="genus">Ceratothoa</tp:taxon-name-part> <tp:taxon-name-part taxon-name-part-type="species">oestroides</tp:taxon-name-part></tp:taxon-name><comment>.—<xref ref-type="bibr" rid="B154">Schioedte and Meinert 1883</xref>: 350–356, tab. XV (Cym. XXII) figs 5–11.—<xref ref-type="bibr" rid="B34">Carus 1885</xref>: 442.—<xref ref-type="bibr" rid="B14">Barrois 1888</xref>: 12.—<xref ref-type="bibr" rid="B52">Gourret 1891</xref>: 14–15, pl. 4, figs 10–11.—<xref ref-type="bibr" rid="B17">Bolivar 1892</xref>: 133.—<xref ref-type="bibr" rid="B74">Koelbel 1892</xref>: 107, 115.—<xref ref-type="bibr" rid="B108">Norman 1905</xref>: 13.—<xref ref-type="bibr" rid="B42">Dudich 1931</xref>: 18.—<xref ref-type="bibr" rid="B178">Trilles 1979</xref>: 515, 521; <xref ref-type="bibr" rid="B180">1986</xref>: 624, tab. 1; <xref ref-type="bibr" rid="B181">1994</xref>: 122–124; <xref ref-type="bibr" rid="B182">2008</xref>: 23.—<xref ref-type="bibr" rid="B127">Renaud, Romestand and Trilles 1980</xref>: 467–476.—<xref ref-type="bibr" rid="B30">Brusca 1981</xref>: 178.—<xref ref-type="bibr" rid="B148">Romestand, Thuet and Trilles 1982</xref>: 79–89.—<xref ref-type="bibr" rid="B136">Rokicki 1984b</xref>: 116–119, fig. 28; <xref ref-type="bibr" rid="B137">1985</xref>: 95–119, tab. 1–3, fig. 7.—<xref ref-type="bibr" rid="B121">Radujković, Romestand and Trilles 1984</xref>: 164–166, figs 2–3; <xref ref-type="bibr" rid="B122">1985</xref>: 106.—<xref ref-type="bibr" rid="B186">Trilles, Radujković and Romestand 1989</xref>: 289–291, fig. 9.—<xref ref-type="bibr" rid="B152">Šarušić 1999</xref>: 110–112.—<xref ref-type="bibr" rid="B36">Charfi-Cheikhrouha, Zghidi, Ould Yarba and Trilles 2000</xref>: 143–150, tab. 4.—<xref ref-type="bibr" rid="B66">Horton 2000</xref>: 1047–1048, fig. 7a–b.—<xref ref-type="bibr" rid="B67">Horton and Okamura 2001</xref>: 181–187.—<xref ref-type="bibr" rid="B134">Rodríguez-Sánchez, Serna and Junoy 2001</xref>: 154.—<xref ref-type="bibr" rid="B92">Mladineo 2002</xref>: 97–102; <xref ref-type="bibr" rid="B93">2003</xref>: 97–101; <xref ref-type="bibr" rid="B94">2006</xref>: 438–442.—<xref ref-type="bibr" rid="B95">Mladineo and Valic 2002</xref>: 304–310.—<xref ref-type="bibr" rid="B70">Junoy and Castello 2003</xref>: 307.—<xref ref-type="bibr" rid="B75">Korun and Akayli 2004</xref>: 123–132.—<xref ref-type="bibr" rid="B115">Öktener and Trilles 2004</xref>: 145–154.—<xref ref-type="bibr" rid="B124">Ramdane, Bensouilah and Trilles 2007</xref>: 67–74.—<xref ref-type="bibr" rid="B118">Pérez-Del Olmo, Fernández, Gibson, Raga and Kostadinova 2007</xref>: 152, 154.—<xref ref-type="bibr" rid="B159">Solak, Öktener, Trilles and Solak 2007</xref>: 237–238.—<xref ref-type="bibr" rid="B114">Oguz and Öktener 2007</xref>: 79–83.—<xref ref-type="bibr" rid="B84">Matašin and Vučinić 2008</xref>: 363–367.—<xref ref-type="bibr" rid="B123">Ramdane and Trilles 2008</xref>: 173–178.—<xref ref-type="bibr" rid="B73">Kirkim, Kocataş, Katağan and Sezgin 2008</xref>: 382–385.—<xref ref-type="bibr" rid="B51">Gökpinar, Özgen and Yildiz 2009</xref>: 188–190.—<xref ref-type="bibr" rid="B96">Mladineo, Šegvić and Grubišić 2009</xref>: 160–167.—<xref ref-type="bibr" rid="B69">Innal and Kirkim 2012</xref>: A13–A16. </comment></tp:nomenclature-citation><tp:nomenclature-citation><tp:taxon-name>
                  <tp:taxon-name-part taxon-name-part-type="genus">Ceratothoa</tp:taxon-name-part> <tp:taxon-name-part taxon-name-part-type="species">sargorum</tp:taxon-name-part></tp:taxon-name><comment>Gourret, 1891: 16, pl. 1, fig. 17; pl. 5, figs 1–4. </comment></tp:nomenclature-citation><tp:nomenclature-citation><tp:taxon-name>
                  <tp:taxon-name-part taxon-name-part-type="genus">Meinertia</tp:taxon-name-part> <tp:taxon-name-part taxon-name-part-type="species">oestroides</tp:taxon-name-part></tp:taxon-name><comment>.—Thielemann, 1910: 36.—<xref ref-type="bibr" rid="B106">Nierstrasz 1915</xref>: 8.—<xref ref-type="bibr" rid="B97">Monod 1923a</xref>: 82–83; <xref ref-type="bibr" rid="B98">1923b</xref>: 18–19; <xref ref-type="bibr" rid="B99">1924a</xref>: 34; <xref ref-type="bibr" rid="B100">1924b</xref>: 432.—<xref ref-type="bibr" rid="B102">Montalenti 1948</xref>: 47–50, figs 15–17, tab. 6, pl. 4.—<xref ref-type="bibr" rid="B2">Amar 1951</xref>: 530.—<xref ref-type="bibr" rid="B10">Balcells 1953</xref>: 548–552.—<xref ref-type="bibr" rid="B45">Euzet and Trilles 1961</xref>: 190–192.—<xref ref-type="bibr" rid="B171">Trilles 1962</xref>: 118–123; <xref ref-type="bibr" rid="B173">1964b</xref>: 107; <xref ref-type="bibr" rid="B174">1972a</xref>: 1201–1208, figs 90–136, pl. 1 figs 6–9, pl. 3 fig 20; <xref ref-type="bibr" rid="B175">1972b</xref>: 1233–1235 (part); <xref ref-type="bibr" rid="B177">1977</xref>: 8–9.—<xref ref-type="bibr" rid="B187">Vu–Tân–Tûe 1963</xref>: 225–232.—<xref ref-type="bibr" rid="B15">Berner 1969</xref>: 93–94.—<xref ref-type="bibr" rid="B138">Roman 1970</xref>: 163–208; <xref ref-type="bibr" rid="B139">1979</xref>: 501–514.—<xref ref-type="bibr" rid="B183">Trilles and Raibaut 1971</xref>: 73–75, photos 2–3; <xref ref-type="bibr" rid="B184">1973</xref>: 274.—<xref ref-type="bibr" rid="B168">Thampy and John 1974</xref>: 575, 580–582.—<xref ref-type="bibr" rid="B140">Romestand 1974</xref>: 571–591; <xref ref-type="bibr" rid="B141">1979</xref>: 423–448, pl. 1–4.—<xref ref-type="bibr" rid="B142">Romestand and Trilles 1976a</xref>: 87–92, fig. 1; <xref ref-type="bibr" rid="B143">1976b</xref>: 663–665; <xref ref-type="bibr" rid="B144">1977a</xref>: 91–95, figs 1–2; <xref ref-type="bibr" rid="B145">1977b</xref>: 47–53, figs 1–11; <xref ref-type="bibr" rid="B146">1979</xref>: 195–202.—<xref ref-type="bibr" rid="B149">Romestand, Voss–Foucart, Jeuniaux and Trilles 1976</xref>: 981–988.—<xref ref-type="bibr" rid="B41">Dollfus and Trilles 1976</xref>: 822.—<xref ref-type="bibr" rid="B35">Chaigneau 1977</xref>: 403–418.—<xref ref-type="bibr" rid="B147">Romestand, Janicot and Trilles 1977</xref>: 171–172, 178–179, pl. 3, figs 10–14.—<xref ref-type="bibr" rid="B119">Quignard and Zaouali 1980</xref>: 357.—<xref ref-type="bibr" rid="B170">Thuet and Romestand 1981</xref>: 15–33.—<xref ref-type="bibr" rid="B30">Brusca 1981</xref>: 125.—<xref ref-type="bibr" rid="B120">Radujković 1982</xref>: 153–161.—<xref ref-type="bibr" rid="B188">Wägele 1987</xref>: 1–398. </comment></tp:nomenclature-citation><tp:nomenclature-citation><tp:taxon-name>
                  <tp:taxon-name-part taxon-name-part-type="genus">Cymothea</tp:taxon-name-part> <tp:taxon-name-part taxon-name-part-type="species">oestroides</tp:taxon-name-part></tp:taxon-name><comment>[sic].—<xref ref-type="bibr" rid="B113">Odon de Buen 1916</xref>: 363. </comment></tp:nomenclature-citation><tp:nomenclature-citation><tp:taxon-name>
                  <tp:taxon-name-part taxon-name-part-type="genus">Ceratothoa</tp:taxon-name-part> (<tp:taxon-name-part taxon-name-part-type="subgenus">Meinertia</tp:taxon-name-part>) <tp:taxon-name-part taxon-name-part-type="species">oestroides</tp:taxon-name-part></tp:taxon-name><comment>.—<xref ref-type="bibr" rid="B30">Brusca 1981</xref>: 123. </comment></tp:nomenclature-citation><tp:nomenclature-citation><tp:taxon-name>
              <tp:taxon-name-part taxon-name-part-type="genus">Ceratothoa</tp:taxon-name-part>
              <tp:taxon-name-part taxon-name-part-type="species">oestroides</tp:taxon-name-part>
            </tp:taxon-name><comment>Not <tp:taxon-name><tp:taxon-name-part taxon-name-part-type="genus">Cymothoa</tp:taxon-name-part> <tp:taxon-name-part taxon-name-part-type="species">oestroides</tp:taxon-name-part></tp:taxon-name>.—<xref ref-type="bibr" rid="B50">Gibert i Olivé 1920</xref>: 88. </comment></tp:nomenclature-citation><tp:nomenclature-citation><tp:taxon-name>
              <tp:taxon-name-part taxon-name-part-type="genus">Ceratothoa</tp:taxon-name-part>
              <tp:taxon-name-part taxon-name-part-type="species">oestroides</tp:taxon-name-part>
            </tp:taxon-name><comment>Excluded (identity uncertain): <tp:taxon-name><tp:taxon-name-part taxon-name-part-type="genus">Meinertia</tp:taxon-name-part> <tp:taxon-name-part taxon-name-part-type="species">oestroides</tp:taxon-name-part></tp:taxon-name>.—<xref ref-type="bibr" rid="B175">Trilles 1972b</xref>: 1233–1235 (part). </comment></tp:nomenclature-citation><tp:nomenclature-citation><tp:taxon-name>
                  <tp:taxon-name-part taxon-name-part-type="genus">Ceratothoa</tp:taxon-name-part> <tp:taxon-name-part taxon-name-part-type="species">oestroides</tp:taxon-name-part></tp:taxon-name><comment>.—<xref ref-type="bibr" rid="B179">Trilles 1981</xref>: 587. </comment></tp:nomenclature-citation></tp:nomenclature-citation-list></tp:nomenclature><tp:treatment-sec sec-type="material"><title>Material examined.</title><p>
              <italic>Lectotype</italic> [here designated]. <named-content xmlns:xlink="http://www.w3.org/1999/xlink" xlink:type="simple" content-type="institution" xlink:href="http://grbio.org/institution/national-museum"><named-content xlink:type="simple" content-type="institution" xlink:href="http://grbio.org/institution/national-museum-0"><named-content xlink:type="simple" content-type="institution" xlink:href="http://grbio.org/institution/national-museum-1">National <named-content xlink:type="simple" content-type="institution" xlink:href="http://grbio.org/institution/museum-natural-history"><named-content xlink:type="simple" content-type="institution" xlink:href="http://grbio.org/institution/museum-0">Museum</named-content></named-content></named-content></named-content> of Natural History</named-content>, Paris (<named-content xmlns:xlink="http://www.w3.org/1999/xlink" content-type="dwc:institutional_code" xlink:type="simple">MNHN</named-content>-IU-2014-17478) – female specimen (22 mm <abbrev xmlns:xlink="http://www.w3.org/1999/xlink" xlink:title="total length" xlink:type="simple">TL</abbrev>; 8 mm <abbrev xmlns:xlink="http://www.w3.org/1999/xlink" xlink:title="width" xlink:type="simple">W</abbrev>), collected from the Mediterranean Sea; J.P. Trilles checked 17.12.1971, host unknown (n°6) (<xref ref-type="bibr" rid="B175">Trilles 1972b</xref>). <italic>Paralectotype</italic>. Female specimen (21 mm <abbrev xmlns:xlink="http://www.w3.org/1999/xlink" xlink:title="total length" xlink:type="simple">TL</abbrev>; 8 mm <abbrev xmlns:xlink="http://www.w3.org/1999/xlink" xlink:title="width" xlink:type="simple">W</abbrev>), same data as holotype (<xref ref-type="bibr" rid="B175">Trilles 1972b</xref>) (<named-content xmlns:xlink="http://www.w3.org/1999/xlink" content-type="dwc:institutional_code" xlink:type="simple">MNHN</named-content>-IU-2007-4240). Also noted: the two females were in the same bottle as a female <italic><tp:taxon-name><tp:taxon-name-part taxon-name-part-type="genus">Cymothoa</tp:taxon-name-part> <tp:taxon-name-part taxon-name-part-type="species">parallela</tp:taxon-name-part></tp:taxon-name></italic> (19 mm <abbrev xmlns:xlink="http://www.w3.org/1999/xlink" xlink:title="total length" xlink:type="simple">TL</abbrev>; 6 mm <abbrev xmlns:xlink="http://www.w3.org/1999/xlink" xlink:title="width" xlink:type="simple">W</abbrev>) (<named-content xmlns:xlink="http://www.w3.org/1999/xlink" content-type="dwc:institutional_code" xlink:type="simple">MNHN</named-content>-IU-2014-17479).</p></tp:treatment-sec><tp:treatment-sec sec-type="description"><title>Description.</title><p>
              <italic>Lectotype female</italic>. Length 22 mm, width 8 mm.</p><p>
              <italic>Body</italic> oval and elongate, 1.9 times as long as greatest width, dorsal surfaces smooth and polished in appearance, widest at pereonite 4 and pereonite 5, most narrow at pereonite 1, lateral margins posteriorly ovate. <italic>Cephalon</italic> 0.6 times longer than wide, visible from dorsal view, triangular. <italic>Frontal margin</italic> rounded to form blunt rostrum. <italic>Eyes</italic> oval with distinct margins, one eye 0.3 times width of cephalon; 0.4 times length of cephalon. <italic>Antennula</italic> more stout than antenna, comprised of 7 articles. <italic>Antenna</italic> comprised of 8 articles.</p><p>
              <italic>Pereonite 1</italic> smooth, anterior border straight, anterolateral angle with small distinct produced point, extend to middle of the eye. Posterior margins of pereonites smooth and slightly curved laterally. Coxae 2–3 narrow, with posteroventral angles rounded; 4–7 rounded, not extending past pereonite margin. Pereonites 1–4 increasing in length and width; 5–7 decreasing in length and width; 6 and 7 narrower. <italic>Pleon</italic> with pleonite 1 most narrow and same width as other pleonites, visible in dorsal view; pleonites posterior margin smooth, mostly concave. Pleonite 2 not overlapped by pereonite 7; posterolateral angles of pleonite 2 narrowly rounded. Pleonites 3–5 similar in form to pleonite 2; pleonite 5 free, not overlapped by lateral margins of pleonite 4, posterior <!--PageBreak--><!--PageBreak-->margin with 2 indented points or produced medially. <italic>Pleotelson</italic> 0.5 times as long as anterior width, dorsal surface with lateral indent, lateral margins weakly convex, posterior margin rounded with medial indent.</p><p>
              <italic>Pereopod 1</italic> basis 1.7 times as long as greatest width; ischium 0.6 times as long as basis; merus proximal margin with large bulbous protrusion; carpus with rounded proximal margin; propodus 1.5 times as long as wide; dactylus slender, 0.9 times as long as propodus, 2.3 times as long as basal width. <italic>Pereopod 7</italic> basis 1.1 times as long as greatest width; ischium 0.9 times as long as basis, with slight bulbous protrusion; merus proximal margin with large bulbous protrusion, merus 0.6 times as long as wide, 0.3 times as long as ischium; carpus 0.7 times as long as wide, 0.3 times as long as ischium, without bulbous protrusion; propodus 1.4 times as long as wide, 0.6 times as long as ischium; dactylus slender, 0.9 times as long as propodus, 2.4 times as long as basal width.</p><p>
              <italic>Uropod</italic> same length or slightly longer than the pleotelson, peduncle 0.8 times longer than rami, peduncle lateral margin without setae; rami extending to pleotelson apex, marginal setae absent, apices narrowly rounded.</p><fig id="F9" position="float" orientation="portrait"><label>Figure 9.</label><caption><p>
          <italic><tp:taxon-name><tp:taxon-name-part taxon-name-part-type="genus">Ceratothoa</tp:taxon-name-part> <tp:taxon-name-part taxon-name-part-type="species">oestroides</tp:taxon-name-part></tp:taxon-name></italic> (Risso, 1826), female lectotype (22 mm) (<named-content xmlns:xlink="http://www.w3.org/1999/xlink" content-type="dwc:institutional_code" xlink:type="simple">MNHN</named-content>-IU-2014-17478). <bold>A</bold> dorsal view <bold>B</bold> dorsal view of pereonite 1 and cephalon <bold>C</bold> pereopod 1 <bold>D</bold> pereopod 7 <bold>E</bold> uropod <bold>F</bold> dorsal view of pleotelson <bold>G</bold> lateral view.</p></caption><graphic xmlns:xlink="http://www.w3.org/1999/xlink" xlink:href="zookeys-592-039-g009.jpg" position="float" orientation="portrait" xlink:type="simple" id="oo_89953.jpg"/></fig></tp:treatment-sec><tp:treatment-sec sec-type="description"><title>Size.</title><p>Ovigerous female: 12–30 mm; non-ovigerous female: 11–24.5 mm <abbrev xmlns:xlink="http://www.w3.org/1999/xlink" xlink:title="total length" xlink:type="simple">TL</abbrev>; male: 3.5–13 mm <abbrev xmlns:xlink="http://www.w3.org/1999/xlink" xlink:title="total length" xlink:type="simple">TL</abbrev>; second stage pullus: 3.3–4 mm <abbrev xmlns:xlink="http://www.w3.org/1999/xlink" xlink:title="total length" xlink:type="simple">TL</abbrev>; first stage pullus: 3.1 mm <abbrev xmlns:xlink="http://www.w3.org/1999/xlink" xlink:title="total length" xlink:type="simple">TL</abbrev> (<xref ref-type="bibr" rid="B154">Schioedte and Meinert 1883</xref>, <xref ref-type="bibr" rid="B102">Montalenti 1948</xref>, <xref ref-type="bibr" rid="B174">Trilles 1972a</xref>, <xref ref-type="bibr" rid="B177">1977</xref>, <xref ref-type="bibr" rid="B178">1979</xref>, <xref ref-type="bibr" rid="B136">Rokicki 1984b</xref>, <xref ref-type="bibr" rid="B122">Radujković et al. 1985</xref>).</p></tp:treatment-sec><tp:treatment-sec sec-type="distribution"><title>Distribution.</title><p>Throughout the Mediterranean and eastern Atlantic: especially France and Algeria (<xref ref-type="bibr" rid="B133">Risso 1826</xref>, <xref ref-type="bibr" rid="B91">Milne Edwards 1840</xref>, <xref ref-type="bibr" rid="B154">Schioedte and Meinert 1883</xref>, <xref ref-type="bibr" rid="B169">Thielemann 1910</xref>, <xref ref-type="bibr" rid="B173">Trilles 1964b</xref>); Adriatic (<xref ref-type="bibr" rid="B63">Heller 1866</xref>, <xref ref-type="bibr" rid="B161">Stalio 1877</xref>); Aegean Sea (<xref ref-type="bibr" rid="B67">Horton and Okamura 2001</xref>, <xref ref-type="bibr" rid="B182">Trilles 2008</xref>); Straits of Gibraltar and the Alborán Sea (<xref ref-type="bibr" rid="B134">Rodríguez-Sánchez et al. 2001</xref>); Turkey (<xref ref-type="bibr" rid="B115">Öktener and Trilles 2004</xref>, <xref ref-type="bibr" rid="B159">Solak et al. 2007</xref>, <xref ref-type="bibr" rid="B69">Innal and Kirkim 2012</xref>); and the eastern Atlantic islands and north-west Africa (<xref ref-type="bibr" rid="B14">Barrois 1888</xref>, <xref ref-type="bibr" rid="B74">Koelbel 1892</xref>, <xref ref-type="bibr" rid="B100">Monod 1924b</xref>, <xref ref-type="bibr" rid="B175">Trilles 1972b</xref>, <xref ref-type="bibr" rid="B178">1979</xref>, <xref ref-type="bibr" rid="B41">Dollfus and Trilles 1976</xref>).</p></tp:treatment-sec><tp:treatment-sec sec-type="host"><title>Hosts.</title><p>Common in the mouth and branchial regions of the bogue, <italic><tp:taxon-name><tp:taxon-name-part taxon-name-part-type="genus">Boops</tp:taxon-name-part> <tp:taxon-name-part taxon-name-part-type="species">boops</tp:taxon-name-part></tp:taxon-name></italic> (see <xref ref-type="bibr" rid="B154">Schioedte and Meinert 1883</xref>, <xref ref-type="bibr" rid="B52">Gourret 1891</xref>, <xref ref-type="bibr" rid="B98">Monod 1923b</xref>, <xref ref-type="bibr" rid="B10">Balcells 1953</xref>, <xref ref-type="bibr" rid="B187">Vu–Tân–Tûe 1963</xref>, <xref ref-type="bibr" rid="B15">Berner 1969</xref>, <xref ref-type="bibr" rid="B183">Trilles and Raibaut 1971</xref>, <xref ref-type="bibr" rid="B184">1973</xref>, <xref ref-type="bibr" rid="B142">Romestand and Trilles 1976a</xref>, <xref ref-type="bibr" rid="B144">1977a</xref>, <xref ref-type="bibr" rid="B145">b</xref>, <xref ref-type="bibr" rid="B146">1979</xref>, <xref ref-type="bibr" rid="B139">Roman 1979</xref>, <xref ref-type="bibr" rid="B167">Taschenberg 1879</xref>, <xref ref-type="bibr" rid="B127">Renaud et al. 1980</xref>, <xref ref-type="bibr" rid="B120">Radujković 1982</xref>, <xref ref-type="bibr" rid="B186">Trilles et al. 1989</xref>, <xref ref-type="bibr" rid="B36">Charfi-Cheikhrouha et al. 2000</xref>, <xref ref-type="bibr" rid="B118">Pérez-Del Olmo et al. 2007</xref>, <xref ref-type="bibr" rid="B124">Ramdane et al. 2007</xref>, <xref ref-type="bibr" rid="B84">Matašin and Vučinić 2008</xref>, <xref ref-type="bibr" rid="B123">Ramdane and Trilles 2008</xref>, <xref ref-type="bibr" rid="B73">Kirkim et al. 2008</xref>); “rare parasite of wrasses (Labres)” (<xref ref-type="bibr" rid="B18">Bonnier 1887</xref>); in the mouth of <italic><tp:taxon-name><tp:taxon-name-part taxon-name-part-type="genus">Diplodus</tp:taxon-name-part> <tp:taxon-name-part taxon-name-part-type="species">sargus</tp:taxon-name-part></tp:taxon-name></italic> (see <xref ref-type="bibr" rid="B52">Gourret 1891</xref>); in buccal cavity of <italic><tp:taxon-name><tp:taxon-name-part taxon-name-part-type="genus">Spicara</tp:taxon-name-part> <tp:taxon-name-part taxon-name-part-type="species">maena</tp:taxon-name-part></tp:taxon-name></italic> (see <xref ref-type="bibr" rid="B52">Gourret 1891</xref>, <xref ref-type="bibr" rid="B171">Trilles 1962</xref>, <xref ref-type="bibr" rid="B15">Berner 1969</xref>, <xref ref-type="bibr" rid="B139">Roman 1979</xref>, <xref ref-type="bibr" rid="B120">Radujković 1982</xref>, <xref ref-type="bibr" rid="B36">Charfi-Cheikhrouha et al. 2000</xref>, <xref ref-type="bibr" rid="B73">Kirkim et al. 2008</xref>); on the gills of two <italic><tp:taxon-name><tp:taxon-name-part taxon-name-part-type="genus">Phycis</tp:taxon-name-part> <tp:taxon-name-part taxon-name-part-type="species">phycis</tp:taxon-name-part></tp:taxon-name></italic> (recorded as <italic><tp:taxon-name><tp:taxon-name-part taxon-name-part-type="genus">Phycis</tp:taxon-name-part> <tp:taxon-name-part taxon-name-part-type="species">mediterraneas</tp:taxon-name-part></tp:taxon-name></italic>) (see <xref ref-type="bibr" rid="B74">Koelbel 1892</xref>); from the mouth of <italic><tp:taxon-name><tp:taxon-name-part taxon-name-part-type="genus">Trachurus</tp:taxon-name-part> <tp:taxon-name-part taxon-name-part-type="species">trachurus</tp:taxon-name-part></tp:taxon-name></italic> (see <xref ref-type="bibr" rid="B40">Dollfus 1922</xref>, <xref ref-type="bibr" rid="B183">Trilles and Raibaut 1971</xref>, <xref ref-type="bibr" rid="B184">1973</xref>, <xref ref-type="bibr" rid="B41">Dollfus and Trilles 1976</xref>, <xref ref-type="bibr" rid="B36">Charfi-Cheikhrouha et al. 2000</xref>, <xref ref-type="bibr" rid="B124">Ramdane et al. 2007</xref>); in the mouth of <italic><tp:taxon-name><tp:taxon-name-part taxon-name-part-type="genus">Spicara</tp:taxon-name-part></tp:taxon-name></italic> and “<italic><tp:taxon-name><tp:taxon-name-part taxon-name-part-type="genus">Box</tp:taxon-name-part></tp:taxon-name></italic>” sp. (see <xref ref-type="bibr" rid="B102">Montalenti 1948</xref>, <xref ref-type="bibr" rid="B2">Amar 1951</xref>); in the buccal cavity of <italic><tp:taxon-name><tp:taxon-name-part taxon-name-part-type="genus">Diplodus</tp:taxon-name-part> <tp:taxon-name-part taxon-name-part-type="species">vulgaris</tp:taxon-name-part></tp:taxon-name></italic> (see <xref ref-type="bibr" rid="B98">Monod 1923b</xref>, <xref ref-type="bibr" rid="B2">Amar 1951</xref>); buccal and gill cavity of <italic><tp:taxon-name><tp:taxon-name-part taxon-name-part-type="genus">Diplodus</tp:taxon-name-part> <tp:taxon-name-part taxon-name-part-type="species">annularis</tp:taxon-name-part></tp:taxon-name></italic> (see <xref ref-type="bibr" rid="B98">Monod 1923b</xref>, <xref ref-type="bibr" rid="B183">Trilles and Raibaut <!--PageBreak-->1971</xref>, <xref ref-type="bibr" rid="B184">1973</xref>, <xref ref-type="bibr" rid="B175">Trilles 1972b</xref>, <xref ref-type="bibr" rid="B41">Dollfus and Trilles 1976</xref>, <xref ref-type="bibr" rid="B120">Radujković 1982</xref>, <xref ref-type="bibr" rid="B186">Trilles et al. 1989</xref>, <xref ref-type="bibr" rid="B36">Charfi-Cheikhrouha et al. 2000</xref>); in the mouth of red mullet, <italic><tp:taxon-name><tp:taxon-name-part taxon-name-part-type="genus">Mullus</tp:taxon-name-part> <tp:taxon-name-part taxon-name-part-type="species">barbatus</tp:taxon-name-part></tp:taxon-name></italic> (see <xref ref-type="bibr" rid="B171">Trilles 1962</xref>, <xref ref-type="bibr" rid="B138">Roman 1970</xref>); on sardine, <italic><tp:taxon-name><tp:taxon-name-part taxon-name-part-type="genus">Sardina</tp:taxon-name-part> <tp:taxon-name-part taxon-name-part-type="species">pilchardus</tp:taxon-name-part></tp:taxon-name></italic> (see <xref ref-type="bibr" rid="B171">Trilles 1962</xref>, <xref ref-type="bibr" rid="B178">1979</xref>, <xref ref-type="bibr" rid="B36">Charfi-Cheikhrouha et al. 2000</xref>); buccal cavity of <italic><tp:taxon-name><tp:taxon-name-part taxon-name-part-type="genus">Spicara</tp:taxon-name-part></tp:taxon-name></italic> sp. and gill cavity of <italic><tp:taxon-name><tp:taxon-name-part taxon-name-part-type="genus">Uranoscopus</tp:taxon-name-part> <tp:taxon-name-part taxon-name-part-type="species">scaber</tp:taxon-name-part></tp:taxon-name></italic> (see <xref ref-type="bibr" rid="B184">Trilles and Raibaut 1973</xref>); in mouth cavity of <italic><tp:taxon-name><tp:taxon-name-part taxon-name-part-type="genus">Pagellus</tp:taxon-name-part> <tp:taxon-name-part taxon-name-part-type="species">erythrinus</tp:taxon-name-part></tp:taxon-name></italic> (see <xref ref-type="bibr" rid="B146">Romestand and Trilles 1979</xref>, <xref ref-type="bibr" rid="B122">Radujković et al. 1985</xref>, <xref ref-type="bibr" rid="B186">Trilles et al. 1989</xref>); in mouth of <italic><tp:taxon-name><tp:taxon-name-part taxon-name-part-type="genus">Spicara</tp:taxon-name-part> <tp:taxon-name-part taxon-name-part-type="species">melanurus</tp:taxon-name-part></tp:taxon-name></italic> (previously <italic><tp:taxon-name><tp:taxon-name-part taxon-name-part-type="genus">Smaris</tp:taxon-name-part> <tp:taxon-name-part taxon-name-part-type="species">melanurus</tp:taxon-name-part></tp:taxon-name></italic>), <italic><tp:taxon-name><tp:taxon-name-part taxon-name-part-type="genus">Sargus</tp:taxon-name-part> <tp:taxon-name-part taxon-name-part-type="species">bellottii</tp:taxon-name-part></tp:taxon-name></italic>, and <italic><tp:taxon-name><tp:taxon-name-part taxon-name-part-type="genus">Abudefduf</tp:taxon-name-part> <tp:taxon-name-part taxon-name-part-type="species">saxatilis</tp:taxon-name-part></tp:taxon-name></italic> (see <xref ref-type="bibr" rid="B178">Trilles 1979</xref>); <italic><tp:taxon-name><tp:taxon-name-part taxon-name-part-type="genus">Trachurus</tp:taxon-name-part> <tp:taxon-name-part taxon-name-part-type="species">mediterraneus</tp:taxon-name-part></tp:taxon-name></italic> (see <xref ref-type="bibr" rid="B120">Radujković 1982</xref>, <xref ref-type="bibr" rid="B186">Trilles et al. 1989</xref>); picarels, <italic><tp:taxon-name><tp:taxon-name-part taxon-name-part-type="genus">Spicara</tp:taxon-name-part> <tp:taxon-name-part taxon-name-part-type="species">smaris</tp:taxon-name-part></tp:taxon-name></italic> (see <xref ref-type="bibr" rid="B186">Trilles et al. 1989</xref>, <xref ref-type="bibr" rid="B124">Ramdane et al. 2007</xref>, <xref ref-type="bibr" rid="B84">Matašin and Vučinić 2008</xref>, <xref ref-type="bibr" rid="B123">Ramdane and Trilles 2008</xref>); <italic><tp:taxon-name><tp:taxon-name-part taxon-name-part-type="genus">Pagellus</tp:taxon-name-part> <tp:taxon-name-part taxon-name-part-type="species">acarne</tp:taxon-name-part></tp:taxon-name></italic> (see <xref ref-type="bibr" rid="B124">Ramdane et al. 2007</xref>, <xref ref-type="bibr" rid="B123">Ramdane and Trilles 2008</xref>); <italic><tp:taxon-name><tp:taxon-name-part taxon-name-part-type="genus">Dicentrarchus</tp:taxon-name-part> <tp:taxon-name-part taxon-name-part-type="species">labrax</tp:taxon-name-part></tp:taxon-name></italic> (see <xref ref-type="bibr" rid="B152">Šarušić 1999</xref>, <xref ref-type="bibr" rid="B67">Horton and Okamura 2001</xref>, <xref ref-type="bibr" rid="B92">Mladineo 2002</xref>, <xref ref-type="bibr" rid="B93">2003</xref>); <italic><tp:taxon-name><tp:taxon-name-part taxon-name-part-type="genus">Sparus</tp:taxon-name-part> <tp:taxon-name-part taxon-name-part-type="species">aurata</tp:taxon-name-part></tp:taxon-name></italic> (see <xref ref-type="bibr" rid="B152">Šarušić 1999</xref>, <xref ref-type="bibr" rid="B67">Horton and Okamura 2001</xref>, <xref ref-type="bibr" rid="B93">Mladineo 2003</xref>); on the tongue of <italic><tp:taxon-name><tp:taxon-name-part taxon-name-part-type="genus">Scorpaena</tp:taxon-name-part> <tp:taxon-name-part taxon-name-part-type="species">notata</tp:taxon-name-part></tp:taxon-name></italic>, <italic><tp:taxon-name><tp:taxon-name-part taxon-name-part-type="genus">Liza</tp:taxon-name-part> <tp:taxon-name-part taxon-name-part-type="species">aurata</tp:taxon-name-part></tp:taxon-name></italic> and <italic><tp:taxon-name><tp:taxon-name-part taxon-name-part-type="genus">Scorpaena</tp:taxon-name-part> <tp:taxon-name-part taxon-name-part-type="species">porcus</tp:taxon-name-part></tp:taxon-name></italic> (see <xref ref-type="bibr" rid="B36">Charfi-Cheikhrouha et al. 2000</xref>); in the black seabream, <italic><tp:taxon-name><tp:taxon-name-part taxon-name-part-type="genus">Spondyliosoma</tp:taxon-name-part> <tp:taxon-name-part taxon-name-part-type="species">cantharus</tp:taxon-name-part></tp:taxon-name></italic> (see <xref ref-type="bibr" rid="B36">Charfi-Cheikhrouha et al. 2000</xref>, <xref ref-type="bibr" rid="B51">Gökpinar et al. 2009</xref>); from <italic><tp:taxon-name><tp:taxon-name-part taxon-name-part-type="genus">Rostroraja</tp:taxon-name-part> <tp:taxon-name-part taxon-name-part-type="species">alba</tp:taxon-name-part></tp:taxon-name></italic> and <italic><tp:taxon-name><tp:taxon-name-part taxon-name-part-type="genus">Zeus</tp:taxon-name-part> <tp:taxon-name-part taxon-name-part-type="species">faber</tp:taxon-name-part></tp:taxon-name></italic> (see <xref ref-type="bibr" rid="B73">Kirkim et al. 2008</xref>).</p></tp:treatment-sec><tp:treatment-sec sec-type="remarks"><title>Remarks.</title><p>
              <italic><tp:taxon-name><tp:taxon-name-part taxon-name-part-type="genus">Ceratothoa</tp:taxon-name-part> <tp:taxon-name-part taxon-name-part-type="species">oestroides</tp:taxon-name-part></tp:taxon-name></italic> can be distinguished by having an acute rostrum; short antennae; prominent eyes; uropods which extend to or past the posterior pleotelson margin; large protrusion on the merus of pereonite 1; and a large carina on pereopod 7 in female specimens, as well as the appendix masculina absent in male specimens.</p><p>
              <italic><tp:taxon-name><tp:taxon-name-part taxon-name-part-type="genus">Ceratothoa</tp:taxon-name-part> <tp:taxon-name-part taxon-name-part-type="species">sargorum</tp:taxon-name-part></tp:taxon-name></italic> Gourret, 1891, found on <italic><tp:taxon-name><tp:taxon-name-part taxon-name-part-type="genus">Sargus</tp:taxon-name-part> <tp:taxon-name-part taxon-name-part-type="species">rondeletii</tp:taxon-name-part></tp:taxon-name></italic>, was described from a single female with large eggs, almost a millimetre in diameter (<xref ref-type="bibr" rid="B52">Gourret 1891</xref>). This species was later synonymised with <italic><tp:taxon-name><tp:taxon-name-part taxon-name-part-type="genus">Ceratothoa</tp:taxon-name-part> <tp:taxon-name-part taxon-name-part-type="species">oestroides</tp:taxon-name-part></tp:taxon-name></italic> as seen in <xref ref-type="bibr" rid="B121">Radujković et al. (1984)</xref>. The original drawings by <xref ref-type="bibr" rid="B52">Gourret (1891)</xref> resemble the syntypic material of <italic><tp:taxon-name><tp:taxon-name-part taxon-name-part-type="genus">Ceratothoa</tp:taxon-name-part> <tp:taxon-name-part taxon-name-part-type="species">oestroides</tp:taxon-name-part></tp:taxon-name></italic> and confirm this synonymy.</p><p>There have been reported cases of <italic><tp:taxon-name><tp:taxon-name-part taxon-name-part-type="genus">Ceratothoa</tp:taxon-name-part> <tp:taxon-name-part taxon-name-part-type="species">oestroides</tp:taxon-name-part></tp:taxon-name></italic> involved in hyperparasitism. <xref ref-type="bibr" rid="B40">Dollfus (1922)</xref> recorded an unusual association with <italic><tp:taxon-name><tp:taxon-name-part taxon-name-part-type="genus">Ceratothoa</tp:taxon-name-part> <tp:taxon-name-part taxon-name-part-type="species">oestroides</tp:taxon-name-part></tp:taxon-name></italic> and a monogenean, <italic><tp:taxon-name><tp:taxon-name-part taxon-name-part-type="genus">Allodiclidophora</tp:taxon-name-part> <tp:taxon-name-part taxon-name-part-type="species">charcoti</tp:taxon-name-part></tp:taxon-name></italic> (Dollfus, 1922) (<tp:taxon-name><tp:taxon-name-part taxon-name-part-type="family">Diclidophoridae</tp:taxon-name-part></tp:taxon-name>) after being collected from <italic><tp:taxon-name><tp:taxon-name-part taxon-name-part-type="genus">Ceratothoa</tp:taxon-name-part> <tp:taxon-name-part taxon-name-part-type="species">oestroides</tp:taxon-name-part></tp:taxon-name></italic> in the mouth of <italic><tp:taxon-name><tp:taxon-name-part taxon-name-part-type="genus">Trachurus</tp:taxon-name-part> <tp:taxon-name-part taxon-name-part-type="species">trachurus</tp:taxon-name-part></tp:taxon-name></italic> from Oviedo. Similarly, <xref ref-type="bibr" rid="B98">Monod (1923b)</xref> stated that the ectoparasite was found on one <italic><tp:taxon-name><tp:taxon-name-part taxon-name-part-type="genus">Ceratothoa</tp:taxon-name-part> <tp:taxon-name-part taxon-name-part-type="species">oestroides</tp:taxon-name-part></tp:taxon-name></italic> specimen from the mouth of <italic><tp:taxon-name><tp:taxon-name-part taxon-name-part-type="genus">Box</tp:taxon-name-part> <tp:taxon-name-part taxon-name-part-type="species">vulgaris</tp:taxon-name-part></tp:taxon-name></italic>.</p><p>
              <italic><tp:taxon-name><tp:taxon-name-part taxon-name-part-type="genus">Ceratothoa</tp:taxon-name-part> <tp:taxon-name-part taxon-name-part-type="species">oestroides</tp:taxon-name-part></tp:taxon-name></italic> has often been misidentified as <italic><tp:taxon-name><tp:taxon-name-part taxon-name-part-type="genus">Ceratothoa</tp:taxon-name-part> <tp:taxon-name-part taxon-name-part-type="species">oxyrrhynchaena</tp:taxon-name-part></tp:taxon-name></italic>. Both species use similar host fish and have an overlapping distribution range, but they are distinguished by the morphology of the seventh pair of pereopods in the female. It should be noted that male <italic><tp:taxon-name><tp:taxon-name-part taxon-name-part-type="genus">Ceratothoa</tp:taxon-name-part> <tp:taxon-name-part taxon-name-part-type="species">oestroides</tp:taxon-name-part></tp:taxon-name></italic> does not possesses an appendix masculina. We regard the records of <italic><tp:taxon-name><tp:taxon-name-part taxon-name-part-type="genus">Ceratothoa</tp:taxon-name-part> <tp:taxon-name-part taxon-name-part-type="species">oestroides</tp:taxon-name-part></tp:taxon-name></italic> from the Caribbean (<xref ref-type="bibr" rid="B175">Trilles 1972b</xref>, <xref ref-type="bibr" rid="B179">1981</xref>) as unconfirmed, and are not included in the synonymy and distribution for the species.</p><p>
              <xref ref-type="bibr" rid="B66">Horton (2000)</xref> recently revised this species including full synonymy, host and distribution notes for <italic><tp:taxon-name><tp:taxon-name-part taxon-name-part-type="genus">Ceratothoa</tp:taxon-name-part> <tp:taxon-name-part taxon-name-part-type="species">oestroides</tp:taxon-name-part></tp:taxon-name></italic> and listed the two female syntypes from <named-content xmlns:xlink="http://www.w3.org/1999/xlink" content-type="dwc:institutional_code" xlink:type="simple">MNHN</named-content> (sample No. 6) as the type material. The type material had not previously been redescribed and no holotype had been designated by <xref ref-type="bibr" rid="B133">Risso (1826)</xref>, so one female was hereby designated as a lectotype in order to provide a precise type-based description for the species.</p><!--PageBreak--></tp:treatment-sec><ref-list><ref id="B91"><mixed-citation xmlns:xlink="http://www.w3.org/1999/xlink" xlink:type="simple">
          <person-group><name name-style="western"><surname>Milne Edwards</surname><given-names>H</given-names></name></person-group> (<year>1840</year>) <source>Histoire Naturelle des Crustacés Comprenent l’anatomie, la physiologie et la classification de ces animaux.</source> <publisher-name>Roret</publisher-name>, <publisher-loc>Paris</publisher-loc>, <size units="page">638 pp</size>.</mixed-citation></ref><ref id="B190"><mixed-citation xmlns:xlink="http://www.w3.org/1999/xlink" xlink:type="simple">
          <person-group><name name-style="western"><surname>White</surname><given-names>A</given-names></name></person-group> (<year>1847</year>) <article-title>List of the specimens of <tp:taxon-name><tp:taxon-name-part taxon-name-part-type="subphylum">Crustacea</tp:taxon-name-part></tp:taxon-name> in the collection of the British Museum.</article-title> <source>Trustees of the British Museum</source>, <fpage>1</fpage>–<lpage>143</lpage>.</mixed-citation></ref><ref id="B79"><mixed-citation xmlns:xlink="http://www.w3.org/1999/xlink" xlink:type="simple">
          <person-group><name name-style="western"><surname>Lucas</surname><given-names>H</given-names></name></person-group> (<year>1849</year>) <article-title>Histoire naturelle des animaux articulés. Exploration scientifique de l’Algérie pendant les années 1840, 1841, 1842.</article-title> <source>Sciences Physiques Zoologie</source> <volume>I</volume>, <fpage>1</fpage>–<lpage>403</lpage>.</mixed-citation></ref><ref id="B65"><mixed-citation xmlns:xlink="http://www.w3.org/1999/xlink" xlink:type="simple">
          <person-group><name name-style="western"><surname>Hope</surname><given-names>FG</given-names></name></person-group> (<year>1851</year>) <source>Catalogo dei crostacei Italiani e di molti altri del Mediterraneo</source>. <publisher-name>Stabilemento Tipografico di Fr. Azzolino</publisher-name>, <publisher-loc>Napoli</publisher-loc>, <fpage>1</fpage>–<lpage>48</lpage>. doi: <ext-link xlink:type="simple" ext-link-type="doi" xlink:href="10.5962/bhl.title.3924">10.5962/bhl.title.3924</ext-link></mixed-citation></ref><ref id="B63"><mixed-citation xmlns:xlink="http://www.w3.org/1999/xlink" xlink:type="simple">
          <person-group><name name-style="western"><surname>Heller</surname><given-names>C</given-names></name></person-group> (<year>1866</year>) <article-title>Carcinologische Beiträge zur Fauna des adriatischen Meeres.</article-title> <source>Verhandlungen der Zoologisch–botanischen Gessellschaft in Wien</source> <volume>16</volume>: <fpage>723</fpage>–<lpage>760</lpage>.</mixed-citation></ref><ref id="B11"><mixed-citation xmlns:xlink="http://www.w3.org/1999/xlink" xlink:type="simple">
          <person-group><name name-style="western"><surname>Barceló Combis</surname><given-names>F</given-names></name></person-group> (<year>1875</year>) <article-title>Apuntes para la Fauna Balear. Catálogo de los crustáceos marinos observados en las costas de las Islas Baleares.</article-title> <source>Anales de la Sociedad Española de Historia Natural</source> <volume>4</volume>: <fpage>53</fpage>–<lpage>68</lpage>.</mixed-citation></ref><ref id="B161"><mixed-citation xmlns:xlink="http://www.w3.org/1999/xlink" xlink:type="simple">
          <person-group><name name-style="western"><surname>Stalio</surname><given-names>L</given-names></name></person-group> (<year>1877</year>) <article-title>Catalogo metodico e descrittivo dei Crostacei dell‘Adriatico.</article-title> <source>Atti de Reale Instituto Ventu di Scienze, Lettre ed Arti</source> <volume>5</volume>: <fpage>1345</fpage>–<lpage>1387</lpage>.</mixed-citation></ref><ref id="B166"><mixed-citation xmlns:xlink="http://www.w3.org/1999/xlink" xlink:type="simple">
          <person-group><name name-style="western"><surname>Stossich</surname><given-names>M</given-names></name></person-group> (<year>1880</year>) <article-title>Prospetto della fauna de mare Adriatico. Parte III.</article-title> <source>Bollettino della Societa Adriatica di Scienze Naturale in Trieste</source> <volume>6</volume>: <fpage>178</fpage>–<lpage>271</lpage>.</mixed-citation></ref><ref id="B18"><mixed-citation xmlns:xlink="http://www.w3.org/1999/xlink" xlink:type="simple">
          <person-group><name name-style="western"><surname>Bonnier</surname><given-names>J</given-names></name></person-group> (<year>1887</year>) <article-title>Catalogue des Crustacés Malacostracés recuellis dans la Baie de Concarneau.</article-title> <source>Bulletin Scientifique du Nord de La France et de la Belgique</source>, <series>deuxième série</series> <volume>10</volume> (10me Année): <fpage>1</fpage>–<lpage>190</lpage>.</mixed-citation></ref><ref id="B103"><mixed-citation xmlns:xlink="http://www.w3.org/1999/xlink" xlink:type="simple">
          <person-group><name name-style="western"><surname>Monticelli</surname><given-names>FS</given-names></name></person-group> (<year>1890</year>) <article-title>Elenco degli Eminti studiati a Wimereux nella primavera del 1889.</article-title> <source>Bulletin scientifique de La France et de La Belgique</source> <volume>22</volume>: <fpage>417</fpage>–<lpage>444</lpage>. doi: <ext-link xlink:type="simple" ext-link-type="doi" xlink:href="10.5962/bhl.part.22025">10.5962/bhl.part.22025</ext-link></mixed-citation></ref><ref id="B49"><mixed-citation xmlns:xlink="http://www.w3.org/1999/xlink" xlink:type="simple">
          <person-group><name name-style="western"><surname>Gerstaecker</surname><given-names>A</given-names></name></person-group> (<year>1901</year>) <chapter-title><tp:taxon-name><tp:taxon-name-part taxon-name-part-type="order">Isopoda</tp:taxon-name-part></tp:taxon-name>.</chapter-title> In: <person-group><name name-style="western"><surname>Bronn</surname><given-names>HG</given-names></name></person-group> (<role>Ed.</role>) <source>Die Klassen und Ordnungen der Arthropoden wissenschaftlich dargestellt in Wort und Bild. <tp:taxon-name><tp:taxon-name-part taxon-name-part-type="subphylum">Crustacea</tp:taxon-name-part></tp:taxon-name> (Zweite Hälfte: <tp:taxon-name><tp:taxon-name-part taxon-name-part-type="class">Malacostraca</tp:taxon-name-part></tp:taxon-name>), Fünfter Band. II., Abtheilung</source>, <size units="page">278 pp</size>.</mixed-citation></ref><ref id="B151"><mixed-citation xmlns:xlink="http://www.w3.org/1999/xlink" xlink:type="simple">
          <person-group><name name-style="western"><surname>Sanada</surname><given-names>M</given-names></name></person-group> (<year>1941</year>) <article-title>On sexuality in <tp:taxon-name><tp:taxon-name-part taxon-name-part-type="family">Cymothoidae</tp:taxon-name-part></tp:taxon-name>, <tp:taxon-name><tp:taxon-name-part taxon-name-part-type="order">Isopoda</tp:taxon-name-part></tp:taxon-name>, 1. <italic><tp:taxon-name><tp:taxon-name-part taxon-name-part-type="genus">Rhexana</tp:taxon-name-part> <tp:taxon-name-part taxon-name-part-type="species">verrucosa</tp:taxon-name-part></tp:taxon-name></italic> Schioedte and Meinert parasitic in the buccal cavity of the porgy, <italic><tp:taxon-name><tp:taxon-name-part taxon-name-part-type="genus">Pagrosomus</tp:taxon-name-part> <tp:taxon-name-part taxon-name-part-type="species">major</tp:taxon-name-part></tp:taxon-name></italic> (Temminck and Schlegel).</article-title> <source>Journal of Science of the Hiroshima University (B)</source> <volume>9</volume>: <fpage>209</fpage>–<lpage>217</lpage>.</mixed-citation></ref><ref id="B167"><mixed-citation xmlns:xlink="http://www.w3.org/1999/xlink" xlink:type="simple">
          <person-group><name name-style="western"><surname>Taschenberg</surname><given-names>EO</given-names></name></person-group> (<year>1879</year>) <article-title>Zur Systematik der monogenetischen Trematoden.</article-title> <source>Zeitschrift fur die gesamte Naturwissenschaft</source> <volume>52</volume>: <fpage>232</fpage>–<lpage>265</lpage>.</mixed-citation></ref><ref id="B40"><mixed-citation xmlns:xlink="http://www.w3.org/1999/xlink" xlink:type="simple">
          <person-group><name name-style="western"><surname>Dollfus</surname><given-names>RP</given-names></name></person-group> (<year>1922</year>) <article-title><italic><tp:taxon-name><tp:taxon-name-part taxon-name-part-type="genus">Cyclobothrium</tp:taxon-name-part> <tp:taxon-name-part taxon-name-part-type="species">charcoti</tp:taxon-name-part></tp:taxon-name></italic> n. sp. trematode ectoparasite sur <italic><tp:taxon-name><tp:taxon-name-part taxon-name-part-type="genus">Meinertia</tp:taxon-name-part></tp:taxon-name> oestroïdes</italic> (Risso). Parasites recueillis pendant la croisière océanographique du “Pourquoipas” sous le commandement du Dr. J. B. Charcot, en 1914. 1ère note.</article-title> <source>Bulletin de la Société Zoologique de France</source> <volume>47</volume>: <fpage>287</fpage>–<lpage>296</lpage>.</mixed-citation></ref><ref id="B154"><mixed-citation xmlns:xlink="http://www.w3.org/1999/xlink" xlink:type="simple">
          <person-group><name name-style="western"><surname>Schioedte</surname><given-names>JC</given-names></name><name name-style="western"><surname>Meinert</surname><given-names>F</given-names></name></person-group> (<year>1883</year>) <article-title>Symbolæ ad monographium Cymothoarum crustaceorum familiæ. III. Saophridæ. IV. Ceratothoinæ.</article-title> <source>Naturhistorisk Tidsskrift, Kjøbenhavn</source> <volume>13</volume>: <fpage>281</fpage>–<lpage>378</lpage>.</mixed-citation></ref><ref id="B34"><mixed-citation xmlns:xlink="http://www.w3.org/1999/xlink" xlink:type="simple">
          <person-group><name name-style="western"><surname>Carus</surname><given-names>JV</given-names></name></person-group> (<year>1885</year>) <source><tp:taxon-name><tp:taxon-name-part taxon-name-part-type="phylum">Coelenterata</tp:taxon-name-part></tp:taxon-name>, <tp:taxon-name><tp:taxon-name-part taxon-name-part-type="phylum">Echinodermata</tp:taxon-name-part></tp:taxon-name>, <tp:taxon-name><tp:taxon-name-part taxon-name-part-type="class">Vermes</tp:taxon-name-part></tp:taxon-name>, <tp:taxon-name><tp:taxon-name-part taxon-name-part-type="phylum">Arthropoda</tp:taxon-name-part></tp:taxon-name>. Prodromus fauna Mediterranae, sive descriptio animalium Maris Mediterrenei incolarum quam comparata silva rerum quatenus innotuit odiectis locis et nominibus vulgaribus e orumque auctoribus in commodum Zoologorum. E.</source> <publisher-name>Schweizerbatsche</publisher-name>, <publisher-loc>Stuttgart</publisher-loc>, <size units="page">525 pp</size>.</mixed-citation></ref><ref id="B14"><mixed-citation xmlns:xlink="http://www.w3.org/1999/xlink" xlink:type="simple">
          <person-group><name name-style="western"><surname>Barrois</surname><given-names>T</given-names></name></person-group> (<year>1888</year>) <source>Catalogue des crustacés marins recuellis aux Açores pendant les mois d’août et septembre 1887</source>. <publisher-name>Le Bigot.</publisher-name> <publisher-loc>Lille, Francia</publisher-loc>, <size units="page">110 pp</size>.</mixed-citation></ref><ref id="B52"><mixed-citation xmlns:xlink="http://www.w3.org/1999/xlink" xlink:type="simple">
          <person-group><name name-style="western"><surname>Gourret</surname><given-names>P</given-names></name></person-group> (<year>1891</year>) <article-title>Les Lemodipodes et les Isopodes du Golfe de Marseille.</article-title> <source>Annales du Musée d’Histoire Naturelle de Marseille, Zoologie</source> <volume>4</volume>: <fpage>1</fpage>–<lpage>44</lpage>.</mixed-citation></ref><ref id="B17"><mixed-citation xmlns:xlink="http://www.w3.org/1999/xlink" xlink:type="simple">
          <person-group><name name-style="western"><surname>Bolivar</surname><given-names>J</given-names></name></person-group> (<year>1892</year>) <article-title>Lista de la coleccion de crustaceos de Espana y Portugal del Museo de Historia Natural de Madrid.</article-title> <source>Actas de la Sociedad Espanola de Historia Natural</source>, <series>ser 2</series> <volume>21</volume>: <fpage>124</fpage>–<lpage>141</lpage>.</mixed-citation></ref><ref id="B74"><mixed-citation xmlns:xlink="http://www.w3.org/1999/xlink" xlink:type="simple">
          <person-group><name name-style="western"><surname>Koelbel</surname><given-names>K</given-names></name></person-group> (<year>1892</year>) <article-title>Beiträge zur Kenntnis der Crustaceen der Canarischen Inseln.</article-title> <source>Annalen des naturhistorischen Museums in Wien</source> <volume>7</volume>: <fpage>105</fpage>–<lpage>116</lpage>.</mixed-citation></ref><ref id="B108"><mixed-citation xmlns:xlink="http://www.w3.org/1999/xlink" xlink:type="simple">
          <person-group><name name-style="western"><surname>Norman</surname><given-names>AM</given-names></name></person-group> (<year>1905</year>) <source>Museum Normanianum or A Catalogue of the Invertebrata of the Arctic and North Atlantic Temperate Ocean and Palaearctic Region which are contained in the collection of the Rev. Canon A. M. Norman. III <tp:taxon-name><tp:taxon-name-part taxon-name-part-type="subphylum">Crustacea</tp:taxon-name-part></tp:taxon-name></source>. <edition>2nd Edition</edition>. <publisher-name>Thos. Caldcleugh &amp; Son</publisher-name>, <publisher-loc>Durham</publisher-loc>, <fpage>5</fpage>–<lpage>47</lpage>.</mixed-citation></ref><ref id="B42"><mixed-citation xmlns:xlink="http://www.w3.org/1999/xlink" xlink:type="simple">
          <person-group><name name-style="western"><surname>Dudich</surname><given-names>E</given-names></name></person-group> (<year>1931</year>) <article-title>Systematische und biologische Untersuchungen uber die Kalkeinlagerungen des Crustaceenpanzers in polarisiertem lichte.</article-title> <source>Zoologica Stuttgart</source> <volume>30</volume>(<issue>80</issue>): <fpage>1</fpage>–<lpage>54</lpage>.</mixed-citation></ref><ref id="B178"><mixed-citation xmlns:xlink="http://www.w3.org/1999/xlink" xlink:type="simple">
          <person-group><name name-style="western"><surname>Trilles</surname><given-names>J-P</given-names></name></person-group> (<year>1979</year>) <article-title>Éléments pour la faune parasitaire du Sénégal. Sur quleques <tp:taxon-name><tp:taxon-name-part taxon-name-part-type="family">Cymothoidae</tp:taxon-name-part></tp:taxon-name> (<tp:taxon-name><tp:taxon-name-part taxon-name-part-type="order">Isopoda</tp:taxon-name-part></tp:taxon-name>, <tp:taxon-name><tp:taxon-name-part taxon-name-part-type="suborder">Flabellifera</tp:taxon-name-part></tp:taxon-name>: parasites de poissons) en collection à l’IFAN.</article-title> <source>Bulletin de l’I.F.A.N.</source> <volume>41</volume>: <fpage>513</fpage>–<lpage>526</lpage>.</mixed-citation></ref><ref id="B180"><mixed-citation xmlns:xlink="http://www.w3.org/1999/xlink" xlink:type="simple">
          <person-group><name name-style="western"><surname>Trilles</surname><given-names>J-P</given-names></name></person-group> (<year>1986</year>) <article-title>Les <tp:taxon-name><tp:taxon-name-part taxon-name-part-type="family">Cymothoidae</tp:taxon-name-part></tp:taxon-name> (<tp:taxon-name><tp:taxon-name-part taxon-name-part-type="subphylum">Crustacea</tp:taxon-name-part></tp:taxon-name>, <tp:taxon-name><tp:taxon-name-part taxon-name-part-type="order">Isopoda</tp:taxon-name-part></tp:taxon-name>, <tp:taxon-name><tp:taxon-name-part taxon-name-part-type="suborder">Flabellifera</tp:taxon-name-part></tp:taxon-name>) d’Afrique.</article-title> <source>Bulletin du Muséum National d’Histoire Naturelle</source> <volume>8</volume>: <fpage>617</fpage>–<lpage>636</lpage>.</mixed-citation></ref><ref id="B181"><mixed-citation xmlns:xlink="http://www.w3.org/1999/xlink" xlink:type="simple">
          <person-group><name name-style="western"><surname>Trilles</surname><given-names>J-P</given-names></name></person-group> (<year>1994</year>) <article-title>Les <tp:taxon-name><tp:taxon-name-part taxon-name-part-type="family">Cymothoidae</tp:taxon-name-part></tp:taxon-name> (<tp:taxon-name><tp:taxon-name-part taxon-name-part-type="subphylum">Crustacea</tp:taxon-name-part></tp:taxon-name>, <tp:taxon-name><tp:taxon-name-part taxon-name-part-type="order">Isopoda</tp:taxon-name-part></tp:taxon-name>) du Monde. Podrome pour une faune.</article-title> <source>Studia Marina</source> <volume>21/22</volume>: <fpage>1</fpage>–<lpage>288</lpage>. [for 1991]</mixed-citation></ref><ref id="B182"><mixed-citation xmlns:xlink="http://www.w3.org/1999/xlink" xlink:type="simple">
          <person-group><name name-style="western"><surname>Trilles</surname><given-names>J-P</given-names></name></person-group> (<year>2008</year>) <article-title>Some marine isopods from the Senckenberg Research Institute (Frankfurt am Main, Germany) (<tp:taxon-name><tp:taxon-name-part taxon-name-part-type="subphylum">Crustacea</tp:taxon-name-part></tp:taxon-name>, <tp:taxon-name><tp:taxon-name-part taxon-name-part-type="order">Isopoda</tp:taxon-name-part></tp:taxon-name>: <tp:taxon-name><tp:taxon-name-part taxon-name-part-type="family">Cymothoidae</tp:taxon-name-part></tp:taxon-name>, <tp:taxon-name><tp:taxon-name-part taxon-name-part-type="family">Aegidae</tp:taxon-name-part></tp:taxon-name>, <tp:taxon-name><tp:taxon-name-part taxon-name-part-type="family">Corallanidae</tp:taxon-name-part></tp:taxon-name>, <tp:taxon-name><tp:taxon-name-part taxon-name-part-type="family">Cirolanidae</tp:taxon-name-part></tp:taxon-name>).</article-title> <source>Senckenbergiana Biologica</source> <volume>88</volume>: <fpage>21</fpage>–<lpage>28</lpage>.</mixed-citation></ref><ref id="B127"><mixed-citation xmlns:xlink="http://www.w3.org/1999/xlink" xlink:type="simple">
          <person-group><name name-style="western"><surname>Renaud</surname><given-names>F</given-names></name><name name-style="western"><surname>Romestand</surname><given-names>B</given-names></name><name name-style="western"><surname>Trilles</surname><given-names>J-P</given-names></name></person-group> (<year>1980</year>) <article-title>Faunistique et ecologie des metazoaires parasites de <italic><tp:taxon-name><tp:taxon-name-part taxon-name-part-type="genus">Boops</tp:taxon-name-part> <tp:taxon-name-part taxon-name-part-type="species">boops</tp:taxon-name-part></tp:taxon-name></italic> Linnaeus (1758) (Teleosteen <tp:taxon-name><tp:taxon-name-part taxon-name-part-type="family">Sparidae</tp:taxon-name-part></tp:taxon-name>) dans le Golfe du Lion.</article-title> <source>Annales de Parasitologie Humaine et Comparée</source> <volume>55</volume>: <fpage>467</fpage>–<lpage>476</lpage>.</mixed-citation></ref><ref id="B30"><mixed-citation xmlns:xlink="http://www.w3.org/1999/xlink" xlink:type="simple">
          <person-group><name name-style="western"><surname>Brusca</surname><given-names>RC</given-names></name></person-group> (<year>1981</year>) <article-title>A monograph on the <tp:taxon-name><tp:taxon-name-part taxon-name-part-type="order">Isopoda</tp:taxon-name-part></tp:taxon-name> <tp:taxon-name><tp:taxon-name-part taxon-name-part-type="family">Cymothoidae</tp:taxon-name-part></tp:taxon-name> (<tp:taxon-name><tp:taxon-name-part taxon-name-part-type="subphylum">Crustacea</tp:taxon-name-part></tp:taxon-name>) of the eastern Pacific.</article-title> <source>Zoological Journal of the Linnean Society</source> <volume>73</volume>: <fpage>117</fpage>–<lpage>199</lpage>. doi: <ext-link xlink:type="simple" ext-link-type="doi" xlink:href="10.1111/j.1096-3642.1981.tb01592.x">10.1111/j.1096-3642.1981.tb01592.x</ext-link></mixed-citation></ref><ref id="B148"><mixed-citation xmlns:xlink="http://www.w3.org/1999/xlink" xlink:type="simple">
          <person-group><name name-style="western"><surname>Romestand</surname><given-names>B</given-names></name><name name-style="western"><surname>Thuet</surname><given-names>P</given-names></name><name name-style="western"><surname>Trilles</surname><given-names>J-P</given-names></name></person-group> (<year>1982</year>) <article-title>Quelques aspects des mecanismes nutritionnels chez l’isopode <tp:taxon-name><tp:taxon-name-part taxon-name-part-type="family">Cymothoidae</tp:taxon-name-part></tp:taxon-name>: <italic><tp:taxon-name><tp:taxon-name-part taxon-name-part-type="genus">Ceratothoa</tp:taxon-name-part> <tp:taxon-name-part taxon-name-part-type="species">oestroides</tp:taxon-name-part></tp:taxon-name></italic> (Risso, 1826).</article-title> <source>Annales de Parasitologie Humaine et Comparée</source> <volume>57</volume>: <fpage>79</fpage>–<lpage>89</lpage>.</mixed-citation></ref><ref id="B136"><mixed-citation xmlns:xlink="http://www.w3.org/1999/xlink" xlink:type="simple">
          <person-group><name name-style="western"><surname>Rokicki</surname><given-names>J</given-names></name></person-group> (<year>1984b</year>) <article-title>[Parasitic isopods of the North West African Shelf in connection with their occurrence in fish]. Zeszyty naukowe / Universytet Gdański.</article-title> <source>Rozprawy i Monografie</source> <volume>50</volume>: <fpage>1</fpage>–<lpage>220</lpage>.</mixed-citation></ref><ref id="B137"><mixed-citation xmlns:xlink="http://www.w3.org/1999/xlink" xlink:type="simple">
          <person-group><name name-style="western"><surname>Rokicki</surname><given-names>J</given-names></name></person-group> (<year>1985</year>) <article-title>Biology of adult <tp:taxon-name><tp:taxon-name-part taxon-name-part-type="order">Isopoda</tp:taxon-name-part></tp:taxon-name> (<tp:taxon-name><tp:taxon-name-part taxon-name-part-type="subphylum">Crustacea</tp:taxon-name-part></tp:taxon-name>) parasitizing fishes of North-West Africa shelf.</article-title> <source>Acta Ichthyologica et Piscatoria</source> <volume>15</volume>: <fpage>95</fpage>–<lpage>119</lpage>. doi: <ext-link xlink:type="simple" ext-link-type="doi" xlink:href="10.3750/AIP1985.15.1.06">10.3750/AIP1985.15.1.06</ext-link></mixed-citation></ref><ref id="B121"><mixed-citation xmlns:xlink="http://www.w3.org/1999/xlink" xlink:type="simple">
          <person-group><name name-style="western"><surname>Radujković</surname><given-names>BM</given-names></name><name name-style="western"><surname>Romestand</surname><given-names>B</given-names></name><name name-style="western"><surname>Trilles</surname><given-names>J-P</given-names></name></person-group> (<year>1984</year>) <article-title>Les isopodes parasites de la faune Yougoslave. I. <tp:taxon-name><tp:taxon-name-part taxon-name-part-type="family">Cymothoidae</tp:taxon-name-part></tp:taxon-name> parasites de poissons marins de la région de l’Adriatique Méridionale.</article-title> <source>Acta Adriatica</source> <volume>25</volume>: <fpage>161</fpage>–<lpage>181</lpage>.</mixed-citation></ref><ref id="B122"><mixed-citation xmlns:xlink="http://www.w3.org/1999/xlink" xlink:type="simple">
          <person-group><name name-style="western"><surname>Radujković</surname><given-names>BM</given-names></name><name name-style="western"><surname>Romestand</surname><given-names>B</given-names></name><name name-style="western"><surname>Trilles</surname><given-names>J-P</given-names></name></person-group> (<year>1985</year>) <article-title>Les isopodes parasites de la faune Yougoslave. II. <tp:taxon-name><tp:taxon-name-part taxon-name-part-type="family">Cymothoidae</tp:taxon-name-part></tp:taxon-name> parasites de poissons marins de la région de l’Adriatique Méridionale.</article-title> <source>Acta Adriatica</source> <volume>26</volume>: <fpage>101</fpage>–<lpage>108</lpage>.</mixed-citation></ref><ref id="B186"><mixed-citation xmlns:xlink="http://www.w3.org/1999/xlink" xlink:type="simple">
          <person-group><name name-style="western"><surname>Trilles</surname><given-names>J-P</given-names></name><name name-style="western"><surname>Radujkovic</surname><given-names>BM</given-names></name><name name-style="western"><surname>Romestand</surname><given-names>B</given-names></name></person-group> (<year>1989</year>) <article-title>Parasites des poissons marins du Montenegro: Isopodes.</article-title> <source>Acta Adriatica</source> <volume>30</volume>: <fpage>279</fpage>–<lpage>305</lpage>.</mixed-citation></ref><ref id="B152"><mixed-citation xmlns:xlink="http://www.w3.org/1999/xlink" xlink:type="simple">
          <person-group><name name-style="western"><surname>Šarušić</surname><given-names>G</given-names></name></person-group> (<year>1999</year>) <article-title>Preliminary report of infestation by isopod <italic><tp:taxon-name><tp:taxon-name-part taxon-name-part-type="genus">Ceratothoa</tp:taxon-name-part> <tp:taxon-name-part taxon-name-part-type="species">oestroides</tp:taxon-name-part></tp:taxon-name></italic> (Risso, 1826), in marine cultured fish.</article-title> <source>Bulletin of the European Association of Fish Pathologists</source> <volume>19</volume>: <fpage>110</fpage>–<lpage>112</lpage>.</mixed-citation></ref><ref id="B36"><mixed-citation xmlns:xlink="http://www.w3.org/1999/xlink" xlink:type="simple">
          <person-group><name name-style="western"><surname>Charfi-Cheikhrouha</surname><given-names>F</given-names></name><name name-style="western"><surname>Zghidi</surname><given-names>W</given-names></name><name name-style="western"><surname>Ould Yarba</surname><given-names>L</given-names></name><name name-style="western"><surname>Trilles</surname><given-names>J-P</given-names></name></person-group> (<year>2000</year>) <article-title>Les <tp:taxon-name><tp:taxon-name-part taxon-name-part-type="family">Cymothoidae</tp:taxon-name-part></tp:taxon-name> (Isopodes parasites de poissons) des côtes tunisiennes: écologie et indices parasitologiques.</article-title> <source>Systematic Parasitology</source> <volume>46</volume>: <fpage>143</fpage>–<lpage>150</lpage>. doi: <ext-link xlink:type="simple" ext-link-type="doi" xlink:href="10.1023/A:1006336516776">10.1023/A:1006336516776</ext-link></mixed-citation></ref><ref id="B66"><mixed-citation xmlns:xlink="http://www.w3.org/1999/xlink" xlink:type="simple">
          <person-group><name name-style="western"><surname>Horton</surname><given-names>T</given-names></name></person-group> (<year>2000</year>) <article-title><italic><tp:taxon-name><tp:taxon-name-part taxon-name-part-type="genus">Ceratothoa</tp:taxon-name-part> <tp:taxon-name-part taxon-name-part-type="species">steindachneri</tp:taxon-name-part></tp:taxon-name></italic> (<tp:taxon-name><tp:taxon-name-part taxon-name-part-type="order">Isopoda</tp:taxon-name-part></tp:taxon-name>: <tp:taxon-name><tp:taxon-name-part taxon-name-part-type="family">Cymothoidae</tp:taxon-name-part></tp:taxon-name>) new to British waters with a key to north-east Atlantic and Mediterranean <italic><tp:taxon-name><tp:taxon-name-part taxon-name-part-type="genus">Ceratothoa</tp:taxon-name-part></tp:taxon-name></italic>.</article-title> <source>Journal of the Marine Biological Association of the United Kingdom</source> <volume>80</volume>: <fpage>1041</fpage>–<lpage>1052</lpage>. doi: <ext-link xlink:type="simple" ext-link-type="doi" xlink:href="10.1017/S0025315400003106">10.1017/S0025315400003106</ext-link></mixed-citation></ref><ref id="B67"><mixed-citation xmlns:xlink="http://www.w3.org/1999/xlink" xlink:type="simple">
          <person-group><name name-style="western"><surname>Horton</surname><given-names>T</given-names></name><name name-style="western"><surname>Okamura</surname><given-names>B</given-names></name></person-group> (<year>2001</year>) <article-title>Cymothoid isopod parasites in aquaculture: a review and case study of a Turkish sea bass (<italic><tp:taxon-name><tp:taxon-name-part taxon-name-part-type="genus">Dicentrarchus</tp:taxon-name-part> <tp:taxon-name-part taxon-name-part-type="species">labrax</tp:taxon-name-part></tp:taxon-name></italic>) and sea bream (<italic><tp:taxon-name><tp:taxon-name-part taxon-name-part-type="genus">Sparus</tp:taxon-name-part> <tp:taxon-name-part taxon-name-part-type="species">auratus</tp:taxon-name-part></tp:taxon-name></italic>) farm.</article-title> <source>Diseases of Aquatic Organisms</source> <volume>46</volume>: <fpage>181</fpage>–<lpage>187</lpage>. doi: <ext-link xlink:type="simple" ext-link-type="doi" xlink:href="10.3354/dao046181">10.3354/dao046181</ext-link></mixed-citation></ref><ref id="B134"><mixed-citation xmlns:xlink="http://www.w3.org/1999/xlink" xlink:type="simple">
          <person-group><name name-style="western"><surname>Rodríguez-Sánchez</surname><given-names>L</given-names></name><name name-style="western"><surname>Serna</surname><given-names>E</given-names></name><name name-style="western"><surname>Junoy</surname><given-names>J</given-names></name></person-group> (<year>2001</year>) <article-title>Crustáceos isópodos de la campaña oceanográfica Fauna I (sur de la península Ibérica).</article-title> <source>Boletín Instituto Español de Oceanografía</source> <volume>17</volume>: <fpage>149</fpage>–<lpage>161</lpage>.</mixed-citation></ref><ref id="B92"><mixed-citation xmlns:xlink="http://www.w3.org/1999/xlink" xlink:type="simple">
          <person-group><name name-style="western"><surname>Mladineo</surname><given-names>I</given-names></name></person-group> (<year>2002</year>) <article-title>Prevalance of <italic><tp:taxon-name><tp:taxon-name-part taxon-name-part-type="genus">Ceratothoa</tp:taxon-name-part> <tp:taxon-name-part taxon-name-part-type="species">oestroides</tp:taxon-name-part></tp:taxon-name></italic> (Risso, 1826), a cymothoid isopode parasite, in cultured sea bass <italic><tp:taxon-name><tp:taxon-name-part taxon-name-part-type="genus">Dicentrarchus</tp:taxon-name-part> <tp:taxon-name-part taxon-name-part-type="species">labrax</tp:taxon-name-part></tp:taxon-name></italic> L. on two farms in middle Adriatic Sea.</article-title> <source>Acta Adriatica</source> <volume>43</volume>: <fpage>97</fpage>–<lpage>102</lpage>.</mixed-citation></ref><ref id="B93"><mixed-citation xmlns:xlink="http://www.w3.org/1999/xlink" xlink:type="simple">
          <person-group><name name-style="western"><surname>Mladineo</surname><given-names>I</given-names></name></person-group> (<year>2003</year>) <article-title>Life cycle of <italic><tp:taxon-name><tp:taxon-name-part taxon-name-part-type="genus">Ceratothoa</tp:taxon-name-part> <tp:taxon-name-part taxon-name-part-type="species">oestroides</tp:taxon-name-part></tp:taxon-name></italic>, a cymothoid isopod parasite from sea bass <italic><tp:taxon-name><tp:taxon-name-part taxon-name-part-type="genus">Dicentrarchus</tp:taxon-name-part> <tp:taxon-name-part taxon-name-part-type="species">labrax</tp:taxon-name-part></tp:taxon-name></italic> and sea bream <italic><tp:taxon-name><tp:taxon-name-part taxon-name-part-type="genus">Sparus</tp:taxon-name-part> <tp:taxon-name-part taxon-name-part-type="species">aurata</tp:taxon-name-part></tp:taxon-name></italic>.</article-title> <source>Diseases of Aquatic Organisms</source> <volume>57</volume>: <fpage>97</fpage>–<lpage>101</lpage>. doi: <ext-link xlink:type="simple" ext-link-type="doi" xlink:href="10.3354/dao057097">10.3354/dao057097</ext-link></mixed-citation></ref><ref id="B94"><mixed-citation xmlns:xlink="http://www.w3.org/1999/xlink" xlink:type="simple">
          <person-group><name name-style="western"><surname>Mladineo</surname><given-names>I</given-names></name></person-group> (<year>2006</year>) <article-title>Toxicity and gross pathology of ivermectin bath treatment in sea bream <italic><tp:taxon-name><tp:taxon-name-part taxon-name-part-type="genus">Sparus</tp:taxon-name-part> <tp:taxon-name-part taxon-name-part-type="species">aurata</tp:taxon-name-part></tp:taxon-name></italic>, L.</article-title> <source>Ecotoxicology and Environmental Safety</source> <volume>63</volume>: <fpage>438</fpage>–<lpage>442</lpage>. doi: <ext-link xlink:type="simple" ext-link-type="doi" xlink:href="10.1016/j.ecoenv.2005.02.015">10.1016/j.ecoenv.2005.02.015</ext-link></mixed-citation></ref><ref id="B95"><mixed-citation xmlns:xlink="http://www.w3.org/1999/xlink" xlink:type="simple">
          <person-group><name name-style="western"><surname>Mladineo</surname><given-names>I</given-names></name><name name-style="western"><surname>Valic</surname><given-names>D</given-names></name></person-group> (<year>2002</year>) <article-title>The mechanisms of infections of the buccal isopod <italic><tp:taxon-name><tp:taxon-name-part taxon-name-part-type="genus">Ceratothoa</tp:taxon-name-part> <tp:taxon-name-part taxon-name-part-type="species">oestroides</tp:taxon-name-part></tp:taxon-name></italic> (Risso, 1836), under experimental conditions.</article-title> <source>Bulletin of the European Association of Fish Pathologists</source> <volume>22</volume>: <fpage>304</fpage>–<lpage>310</lpage>.</mixed-citation></ref><ref id="B70"><mixed-citation xmlns:xlink="http://www.w3.org/1999/xlink" xlink:type="simple">
          <person-group><name name-style="western"><surname>Junoy</surname><given-names>J</given-names></name><name name-style="western"><surname>Castello</surname><given-names>J</given-names></name></person-group> (<year>2003</year>) <article-title>[Checklist of marine isopod species (<tp:taxon-name><tp:taxon-name-part taxon-name-part-type="subphylum">Crustacea</tp:taxon-name-part></tp:taxon-name>, <tp:taxon-name><tp:taxon-name-part taxon-name-part-type="order">Isopoda</tp:taxon-name-part></tp:taxon-name>) from the Iberian Peninsula and Balearic Islands] Catálogo de las especies ibéricas y baleares de isópodos marinos (<tp:taxon-name><tp:taxon-name-part taxon-name-part-type="subphylum">Crustacea</tp:taxon-name-part></tp:taxon-name>: <tp:taxon-name><tp:taxon-name-part taxon-name-part-type="order">Isopoda</tp:taxon-name-part></tp:taxon-name>).</article-title> <source>Boletín Instituto Español de Oceanografía</source> <volume>19</volume>: <fpage>293</fpage>–<lpage>325</lpage>.</mixed-citation></ref><ref id="B75"><mixed-citation xmlns:xlink="http://www.w3.org/1999/xlink" xlink:type="simple">
          <person-group><name name-style="western"><surname>Korun</surname><given-names>J</given-names></name><name name-style="western"><surname>Akayli</surname><given-names>T</given-names></name></person-group> (<year>2004</year>) <source>Kültür Levrek Balıklarında Parazitik Bir Isopod: <italic><tp:taxon-name><tp:taxon-name-part taxon-name-part-type="genus">Ceratothoa</tp:taxon-name-part> <tp:taxon-name-part taxon-name-part-type="species">oestroides</tp:taxon-name-part></tp:taxon-name></italic> ve Sekonder Bakteriyel Enfeksiyonlar Olgusu, İstanbul Üniversitesi Veteriner Fakültesi Dergisi</source> <volume>30</volume>: <fpage>123</fpage>–<lpage>132</lpage>.</mixed-citation></ref><ref id="B115"><mixed-citation xmlns:xlink="http://www.w3.org/1999/xlink" xlink:type="simple">
          <person-group><name name-style="western"><surname>Öktener</surname><given-names>A</given-names></name><name name-style="western"><surname>Trilles</surname><given-names>J-P</given-names></name></person-group> (<year>2004</year>) <article-title>Report on cymothoids (<tp:taxon-name><tp:taxon-name-part taxon-name-part-type="subphylum">Crustacea</tp:taxon-name-part></tp:taxon-name>, <tp:taxon-name><tp:taxon-name-part taxon-name-part-type="order">Isopoda</tp:taxon-name-part></tp:taxon-name>) collected from marine fishes in Turkey.</article-title> <source>Acta Adriatica</source> <volume>45</volume>: <fpage>145</fpage>–<lpage>154</lpage>.</mixed-citation></ref><ref id="B124"><mixed-citation xmlns:xlink="http://www.w3.org/1999/xlink" xlink:type="simple">
          <person-group><name name-style="western"><surname>Ramdane</surname><given-names>Z</given-names></name><name name-style="western"><surname>Bensouilah</surname><given-names>MA</given-names></name><name name-style="western"><surname>Trilles</surname><given-names>J-P</given-names></name></person-group> (<year>2007</year>) <article-title>The <tp:taxon-name><tp:taxon-name-part taxon-name-part-type="family">Cymothoidae</tp:taxon-name-part></tp:taxon-name> (<tp:taxon-name><tp:taxon-name-part taxon-name-part-type="subphylum">Crustacea</tp:taxon-name-part></tp:taxon-name>, <tp:taxon-name><tp:taxon-name-part taxon-name-part-type="order">Isopoda</tp:taxon-name-part></tp:taxon-name>), parasites on marine fishes, from Algerian fauna.</article-title> <source>Belgian Journal of Zoology</source> <volume>137</volume>: <fpage>67</fpage>–<lpage>74</lpage>.</mixed-citation></ref><ref id="B118"><mixed-citation xmlns:xlink="http://www.w3.org/1999/xlink" xlink:type="simple">
          <person-group><name name-style="western"><surname>Pérez-Del Olmo</surname><given-names>A</given-names></name><name name-style="western"><surname>Fernández</surname><given-names>M</given-names></name><name name-style="western"><surname>Gibson</surname><given-names>DI</given-names></name><name name-style="western"><surname>Raga</surname><given-names>JA</given-names></name><name name-style="western"><surname>Kostadinova</surname><given-names>A</given-names></name></person-group> (<year>2007</year>) <article-title>Descriptions of some unusual digeneans from <italic><tp:taxon-name><tp:taxon-name-part taxon-name-part-type="genus">Boops</tp:taxon-name-part> <tp:taxon-name-part taxon-name-part-type="species">boops</tp:taxon-name-part></tp:taxon-name></italic> L. (<tp:taxon-name><tp:taxon-name-part taxon-name-part-type="family">Sparidae</tp:taxon-name-part></tp:taxon-name>) and a complete checklist of its metazoan parasites.</article-title> <source>Systematic Parasitology</source> <volume>66</volume>: <fpage>137</fpage>–<lpage>157</lpage>. doi: <ext-link xlink:type="simple" ext-link-type="doi" xlink:href="10.1007/s11230-006-9063-5">10.1007/s11230-006-9063-5</ext-link></mixed-citation></ref><ref id="B159"><mixed-citation xmlns:xlink="http://www.w3.org/1999/xlink" xlink:type="simple">
          <person-group><name name-style="western"><surname>Solak</surname><given-names>K</given-names></name><name name-style="western"><surname>Öktener</surname><given-names>A</given-names></name><name name-style="western"><surname>Trilles</surname><given-names>J-P</given-names></name><name name-style="western"><surname>Solak</surname><given-names>CN</given-names></name></person-group> (<year>2007</year>) <article-title>Report on the monogenean <italic><tp:taxon-name><tp:taxon-name-part taxon-name-part-type="genus">Cyclocotyla</tp:taxon-name-part> <tp:taxon-name-part taxon-name-part-type="species">bellones</tp:taxon-name-part></tp:taxon-name></italic> and three cymothoids parasitizing two fish species from the Aegean Sea coasts of Turkey.</article-title> <source>Türkiye Parazitoloji Dergisi</source> <volume>31</volume>: <fpage>237</fpage>–<lpage>238</lpage>.</mixed-citation></ref><ref id="B114"><mixed-citation xmlns:xlink="http://www.w3.org/1999/xlink" xlink:type="simple">
          <person-group><name name-style="western"><surname>Oguz</surname><given-names>MC</given-names></name><name name-style="western"><surname>Öktener</surname><given-names>A</given-names></name></person-group> (<year>2007</year>) <article-title>Four parasitic Crustacean species from marine fishes of Turkey.</article-title> <source>Türkiye Parazitoloji Dergisi</source> <volume>31</volume>: <fpage>79</fpage>–<lpage>83</lpage>.</mixed-citation></ref><ref id="B84"><mixed-citation xmlns:xlink="http://www.w3.org/1999/xlink" xlink:type="simple">
          <person-group><name name-style="western"><surname>Matašin</surname><given-names>Ž</given-names></name><name name-style="western"><surname>Vučinić</surname><given-names>S</given-names></name></person-group> (<year>2008</year>) <article-title><italic><tp:taxon-name><tp:taxon-name-part taxon-name-part-type="genus">Ceratothoa</tp:taxon-name-part> <tp:taxon-name-part taxon-name-part-type="species">oestroides</tp:taxon-name-part></tp:taxon-name></italic> (Risso, 1826) in bogue (<italic><tp:taxon-name><tp:taxon-name-part taxon-name-part-type="genus">Boops</tp:taxon-name-part> <tp:taxon-name-part taxon-name-part-type="species">boops</tp:taxon-name-part></tp:taxon-name></italic> L.) and picarel (<italic><tp:taxon-name><tp:taxon-name-part taxon-name-part-type="genus">Spicara</tp:taxon-name-part> <tp:taxon-name-part taxon-name-part-type="species">smaris</tp:taxon-name-part></tp:taxon-name></italic> L.) from the Velebit channel in the Northern Adriatic.</article-title> <source>Veterinarski Arhiv</source> <volume>78</volume>: <fpage>363</fpage>–<lpage>367</lpage>.</mixed-citation></ref><ref id="B123"><mixed-citation xmlns:xlink="http://www.w3.org/1999/xlink" xlink:type="simple">
          <person-group><name name-style="western"><surname>Ramdane</surname><given-names>Z</given-names></name><name name-style="western"><surname>Trilles</surname><given-names>J-P</given-names></name></person-group> (<year>2008</year>) <article-title><tp:taxon-name><tp:taxon-name-part taxon-name-part-type="family">Cymothoidae</tp:taxon-name-part></tp:taxon-name> and <tp:taxon-name><tp:taxon-name-part taxon-name-part-type="family">Aegidae</tp:taxon-name-part></tp:taxon-name> (<tp:taxon-name><tp:taxon-name-part taxon-name-part-type="subphylum">Crustacea</tp:taxon-name-part></tp:taxon-name>, <tp:taxon-name><tp:taxon-name-part taxon-name-part-type="order">Isopoda</tp:taxon-name-part></tp:taxon-name>) from Algeria.</article-title> <source>Acta Parasitologica</source> <volume>53</volume>: <fpage>173</fpage>–<lpage>178</lpage>. doi: <ext-link xlink:type="simple" ext-link-type="doi" xlink:href="10.2478/s11686-008-0033-8">10.2478/s11686-008-0033-8</ext-link></mixed-citation></ref><ref id="B73"><mixed-citation xmlns:xlink="http://www.w3.org/1999/xlink" xlink:type="simple">
          <person-group><name name-style="western"><surname>Kirkim</surname><given-names>F</given-names></name><name name-style="western"><surname>Kocataş</surname><given-names>A</given-names></name><name name-style="western"><surname>Katağan</surname><given-names>T</given-names></name><name name-style="western"><surname>Sezgin</surname><given-names>M</given-names></name></person-group> (<year>2008</year>) <article-title>A report on parasitic isopods (<tp:taxon-name><tp:taxon-name-part taxon-name-part-type="subphylum">Crustacea</tp:taxon-name-part></tp:taxon-name>) from marine fishes and decapods collected from a report on parasitic isopods (<tp:taxon-name><tp:taxon-name-part taxon-name-part-type="subphylum">Crustacea</tp:taxon-name-part></tp:taxon-name>) from marine fishes and decapods collected from the Aegean Sea (Turkey).</article-title> <source>Türkiye Parazitoloji Dergisi</source> <volume>32</volume>: <fpage>382</fpage>–<lpage>385</lpage>.</mixed-citation></ref><ref id="B51"><mixed-citation xmlns:xlink="http://www.w3.org/1999/xlink" xlink:type="simple">
          <person-group><name name-style="western"><surname>Gökpinar</surname><given-names>S</given-names></name><name name-style="western"><surname>Özgen</surname><given-names>EK</given-names></name><name name-style="western"><surname>Yildiz</surname><given-names>K</given-names></name></person-group> (<year>2009</year>) <article-title>Ege Denizi’nin Kuzeyinden Yakalanan Bir Sarıgöz Balığında <italic><tp:taxon-name><tp:taxon-name-part taxon-name-part-type="genus">Ceratothoa</tp:taxon-name-part> <tp:taxon-name-part taxon-name-part-type="species">oestroides</tp:taxon-name-part></tp:taxon-name></italic> (Risso, 1826) (<tp:taxon-name><tp:taxon-name-part taxon-name-part-type="order">Isopoda</tp:taxon-name-part></tp:taxon-name>: <tp:taxon-name><tp:taxon-name-part taxon-name-part-type="family">Cymothoidae</tp:taxon-name-part></tp:taxon-name>).</article-title> <source>Türkiye Parazitoloji Dergisi</source> <volume>33</volume>: <fpage>188</fpage>–<lpage>190</lpage>.</mixed-citation></ref><ref id="B96"><mixed-citation xmlns:xlink="http://www.w3.org/1999/xlink" xlink:type="simple">
          <person-group><name name-style="western"><surname>Mladineo</surname><given-names>I</given-names></name><name name-style="western"><surname>Šegvić</surname><given-names>T</given-names></name><name name-style="western"><surname>Grubišić</surname><given-names>L</given-names></name></person-group> (<year>2009</year>) <article-title>Molecular evidence for the lack of transmission of the monogenean <italic><tp:taxon-name><tp:taxon-name-part taxon-name-part-type="genus">Sparicotyle</tp:taxon-name-part> <tp:taxon-name-part taxon-name-part-type="species">chrysophrii</tp:taxon-name-part></tp:taxon-name></italic> (<tp:taxon-name><tp:taxon-name-part taxon-name-part-type="class">Monogenea</tp:taxon-name-part></tp:taxon-name>, <tp:taxon-name><tp:taxon-name-part taxon-name-part-type="subclass">Polyopisthocotylea</tp:taxon-name-part></tp:taxon-name>) and isopod <italic><tp:taxon-name><tp:taxon-name-part taxon-name-part-type="genus">Ceratothoa</tp:taxon-name-part> <tp:taxon-name-part taxon-name-part-type="species">oestroides</tp:taxon-name-part></tp:taxon-name></italic> (<tp:taxon-name><tp:taxon-name-part taxon-name-part-type="subphylum">Crustacea</tp:taxon-name-part></tp:taxon-name>, <tp:taxon-name><tp:taxon-name-part taxon-name-part-type="family">Cymothoidae</tp:taxon-name-part></tp:taxon-name>) between wild bogue (<italic><tp:taxon-name><tp:taxon-name-part taxon-name-part-type="genus">Boops</tp:taxon-name-part> <tp:taxon-name-part taxon-name-part-type="species">boops</tp:taxon-name-part></tp:taxon-name></italic>) and cage-reared sea bream (<italic><tp:taxon-name><tp:taxon-name-part taxon-name-part-type="genus">Sparus</tp:taxon-name-part> <tp:taxon-name-part taxon-name-part-type="species">aurata</tp:taxon-name-part></tp:taxon-name></italic>) and sea bass (<italic><tp:taxon-name><tp:taxon-name-part taxon-name-part-type="genus">Dicentrarchus</tp:taxon-name-part> <tp:taxon-name-part taxon-name-part-type="species">labrax</tp:taxon-name-part></tp:taxon-name></italic>).</article-title> <source>Aquaculture</source> <volume>295</volume>: <fpage>160</fpage>–<lpage>167</lpage>. doi: <ext-link xlink:type="simple" ext-link-type="doi" xlink:href="10.1016/j.aquaculture.2009.07.017">10.1016/j.aquaculture.2009.07.017</ext-link></mixed-citation></ref><ref id="B69"><mixed-citation xmlns:xlink="http://www.w3.org/1999/xlink" xlink:type="simple">
          <person-group><name name-style="western"><surname>Innal</surname><given-names>D</given-names></name><name name-style="western"><surname>Kirkim</surname><given-names>F</given-names></name></person-group> (<year>2012</year>) <article-title>Parasitic Isopods of Bogue [<italic><tp:taxon-name><tp:taxon-name-part taxon-name-part-type="genus">Boops</tp:taxon-name-part> <tp:taxon-name-part taxon-name-part-type="species">boops</tp:taxon-name-part></tp:taxon-name></italic> (Linnaeus, 1758)] from the Antalya Gulf (Turkey).</article-title> <source>Kafkas Üniversitesi Veteriner Fakültesi Dergisi</source> <volume>18</volume>: <fpage>A13</fpage>–<lpage>A16</lpage>.</mixed-citation></ref><ref id="B106"><mixed-citation xmlns:xlink="http://www.w3.org/1999/xlink" xlink:type="simple">
          <person-group><name name-style="western"><surname>Nierstrasz</surname><given-names>HF</given-names></name></person-group> (<year>1915</year>) <article-title>Die Isopoden-Sammlung im Naturhistorischen Reichsmuseum zu Leiden — 1. <tp:taxon-name><tp:taxon-name-part taxon-name-part-type="family">Cymothoidae</tp:taxon-name-part></tp:taxon-name>.</article-title> <source>Zoologische Mededelingen (Leiden)</source> <volume>1</volume>: <fpage>71</fpage>–<lpage>108</lpage>.</mixed-citation></ref><ref id="B97"><mixed-citation xmlns:xlink="http://www.w3.org/1999/xlink" xlink:type="simple">
          <person-group><name name-style="western"><surname>Monod</surname><given-names>T</given-names></name></person-group> (<year>1923a</year>) <article-title>Prodrome d’une faune <tp:taxon-name><tp:taxon-name-part taxon-name-part-type="order">Tanaidacea</tp:taxon-name-part></tp:taxon-name> et des <tp:taxon-name><tp:taxon-name-part taxon-name-part-type="order">Isopoda</tp:taxon-name-part></tp:taxon-name> (excl. <tp:taxon-name><tp:taxon-name-part taxon-name-part-type="suborder">Epicaridea</tp:taxon-name-part></tp:taxon-name>) de cotes de France (exc. Mediterranee).</article-title> <source>Annales de la Société des Sciences Naturelles de la Charante-Inferieure (La Rochelle)</source> <volume>37</volume>: <fpage>19</fpage>–<lpage>124</lpage>.</mixed-citation></ref><ref id="B98"><mixed-citation xmlns:xlink="http://www.w3.org/1999/xlink" xlink:type="simple">
          <person-group><name name-style="western"><surname>Monod</surname><given-names>T</given-names></name></person-group> (<year>1923b</year>) <article-title>Notes carcinologiques (parasites et commensaux).</article-title> <source>Bulletin de l’Institut Océanographique de Monaco</source> <volume>427</volume>: <fpage>1</fpage>–<lpage>23</lpage>.</mixed-citation></ref><ref id="B99"><mixed-citation xmlns:xlink="http://www.w3.org/1999/xlink" xlink:type="simple">
          <person-group><name name-style="western"><surname>Monod</surname><given-names>T</given-names></name></person-group> (<year>1924a</year>) <article-title>Note sur la morphologie et la distribution géographique de <italic><tp:taxon-name><tp:taxon-name-part taxon-name-part-type="genus">Meinertia</tp:taxon-name-part> <tp:taxon-name-part taxon-name-part-type="species">collaris</tp:taxon-name-part></tp:taxon-name></italic> Schioedte et Meinert.</article-title> <source>Bulletin de la Société Zoologique de France</source> <volume>49</volume>: <fpage>31</fpage>–<lpage>34</lpage>.</mixed-citation></ref><ref id="B100"><mixed-citation xmlns:xlink="http://www.w3.org/1999/xlink" xlink:type="simple">
          <person-group><name name-style="western"><surname>Monod</surname><given-names>T</given-names></name></person-group> (<year>1924b</year>) <article-title>Parasitologia Mauritanica. Matériaux pour la faune parasitologique en Mauritanie (II <tp:taxon-name><tp:taxon-name-part taxon-name-part-type="order">Isopoda</tp:taxon-name-part></tp:taxon-name>).</article-title> <source>Bulletin du Comité d’Études Historiques et Scientifiques de l’Afrique Occidentale Française</source> <volume>9</volume>: <fpage>67</fpage>–<lpage>84</lpage> (428–445).</mixed-citation></ref><ref id="B102"><mixed-citation xmlns:xlink="http://www.w3.org/1999/xlink" xlink:type="simple">
          <person-group><name name-style="western"><surname>Montalenti</surname><given-names>G</given-names></name></person-group> (<year>1948</year>) <article-title>Note sulla sistematica e la biologia di alcuni Cimotoidi del Golfo di Napoli.</article-title> <source>Archivo di Oceanografia e Limnologie, Venice</source> <volume>5</volume>: <fpage>25</fpage>–<lpage>81</lpage>.</mixed-citation></ref><ref id="B2"><mixed-citation xmlns:xlink="http://www.w3.org/1999/xlink" xlink:type="simple">
          <person-group><name name-style="western"><surname>Amar</surname><given-names>R</given-names></name></person-group> (<year>1951</year>) <article-title>Isopodes marins de Banyuls.</article-title> <source>Vie et Milieu</source> <volume>2</volume>: <fpage>529</fpage>–<lpage>530</lpage>.</mixed-citation></ref><ref id="B10"><mixed-citation xmlns:xlink="http://www.w3.org/1999/xlink" xlink:type="simple">
          <person-group><name name-style="western"><surname>Balcells</surname><given-names>E</given-names></name></person-group> (<year>1953</year>) <article-title>Sur des isopodes, parasites de poissons.</article-title> <source>Vie et Milieu</source> <volume>4</volume>: <fpage>547</fpage>–<lpage>552</lpage>.</mixed-citation></ref><ref id="B45"><mixed-citation xmlns:xlink="http://www.w3.org/1999/xlink" xlink:type="simple">
          <person-group><name name-style="western"><surname>Euzet</surname><given-names>L</given-names></name><name name-style="western"><surname>Trilles</surname><given-names>J-P</given-names></name></person-group> (<year>1961</year>) <article-title>Sur l’anatomie et la biologie de <italic><tp:taxon-name><tp:taxon-name-part taxon-name-part-type="genus">Cyclocotyla</tp:taxon-name-part> <tp:taxon-name-part taxon-name-part-type="species">bellones</tp:taxon-name-part></tp:taxon-name></italic> (Otto, 1821) (<tp:taxon-name><tp:taxon-name-part taxon-name-part-type="class">Monogenea</tp:taxon-name-part></tp:taxon-name> - <tp:taxon-name><tp:taxon-name-part taxon-name-part-type="subclass">Polyopisthocotylea</tp:taxon-name-part></tp:taxon-name>).</article-title> <source>Revue Suisse de Zoologie</source> <volume>68</volume>: <fpage>182</fpage>–<lpage>193</lpage>. doi: <ext-link xlink:type="simple" ext-link-type="doi" xlink:href="10.5962/bhl.part.117723">10.5962/bhl.part.117723</ext-link></mixed-citation></ref><ref id="B171"><mixed-citation xmlns:xlink="http://www.w3.org/1999/xlink" xlink:type="simple">
          <person-group><name name-style="western"><surname>Trilles</surname><given-names>J-P</given-names></name></person-group> (<year>1962</year>) <article-title>Remarques morphologiques et biologiques sur les ‘Isopodes <tp:taxon-name><tp:taxon-name-part taxon-name-part-type="suborder">Cymothoida</tp:taxon-name-part></tp:taxon-name>‚ parasites des poissons, de l’Etang de Thau.</article-title> <source>Naturalia Monspelogia</source> <volume>3</volume>: <fpage>101</fpage>–<lpage>124</lpage>.</mixed-citation></ref><ref id="B173"><mixed-citation xmlns:xlink="http://www.w3.org/1999/xlink" xlink:type="simple">
          <person-group><name name-style="western"><surname>Trilles</surname><given-names>J-P</given-names></name></person-group> (<year>1964b</year>) <article-title>Specificite parasitaire chez les isopodes <tp:taxon-name><tp:taxon-name-part taxon-name-part-type="family">Cymothoidae</tp:taxon-name-part></tp:taxon-name> Mediterraneens. Note preliminaire.</article-title> <source>Vie et Milieu</source> <volume>15</volume>: <fpage>105</fpage>–<lpage>116</lpage>.</mixed-citation></ref><ref id="B174"><mixed-citation xmlns:xlink="http://www.w3.org/1999/xlink" xlink:type="simple">
          <person-group><name name-style="western"><surname>Trilles</surname><given-names>J-P</given-names></name></person-group> (<year>1972a</year>) <article-title>Les <tp:taxon-name><tp:taxon-name-part taxon-name-part-type="family">Cymothoidae</tp:taxon-name-part></tp:taxon-name> (<tp:taxon-name><tp:taxon-name-part taxon-name-part-type="order">Isopoda</tp:taxon-name-part></tp:taxon-name>, <tp:taxon-name><tp:taxon-name-part taxon-name-part-type="suborder">Flabellifera</tp:taxon-name-part></tp:taxon-name>) des côtes françaises (systématique, faunistique, écologie et répartition géographique). I. Les <tp:taxon-name><tp:taxon-name-part taxon-name-part-type="subfamily">Ceratothoinae</tp:taxon-name-part></tp:taxon-name> Schiodte and Meinert, 1883.</article-title> <source>Bulletin du Muséum national d’Histoire naturelle</source>, <publisher-loc>Paris</publisher-loc>, <series>3e série, Zoologie</series> <volume>91</volume>: <fpage>1191</fpage>–<lpage>1230</lpage>.</mixed-citation></ref><ref id="B175"><mixed-citation xmlns:xlink="http://www.w3.org/1999/xlink" xlink:type="simple">
          <person-group><name name-style="western"><surname>Trilles</surname><given-names>J-P</given-names></name></person-group> (<year>1972b</year>) <article-title>Les <tp:taxon-name><tp:taxon-name-part taxon-name-part-type="family">Cymothoidae</tp:taxon-name-part></tp:taxon-name> (<tp:taxon-name><tp:taxon-name-part taxon-name-part-type="order">Isopoda</tp:taxon-name-part></tp:taxon-name>, <tp:taxon-name><tp:taxon-name-part taxon-name-part-type="suborder">Flabellifera</tp:taxon-name-part></tp:taxon-name>) du Muséum National d’Histoire Naturelle de Paris. Etude critique accompagnée de précisions en particulier sur la répartition géographique et l’écologie des différentes espèces représentées. I. Les <tp:taxon-name><tp:taxon-name-part taxon-name-part-type="subfamily">Ceratothoinae</tp:taxon-name-part></tp:taxon-name> Schioedte et Meinert, 1883.</article-title> <source>Bulletin du Muséum d’Histoire Naturelle</source>, <publisher-loc>Paris</publisher-loc>, <series>3e série, Zoologie</series> <volume>91</volume>: <fpage>1231</fpage>–<lpage>1268</lpage>.</mixed-citation></ref><ref id="B177"><mixed-citation xmlns:xlink="http://www.w3.org/1999/xlink" xlink:type="simple">
          <person-group><name name-style="western"><surname>Trilles</surname><given-names>J-P</given-names></name></person-group> (<year>1977</year>) <article-title>Les <tp:taxon-name><tp:taxon-name-part taxon-name-part-type="family">Cymothoidae</tp:taxon-name-part></tp:taxon-name> (<tp:taxon-name><tp:taxon-name-part taxon-name-part-type="order">Isopoda</tp:taxon-name-part></tp:taxon-name>, <tp:taxon-name><tp:taxon-name-part taxon-name-part-type="suborder">Flabellifera</tp:taxon-name-part></tp:taxon-name>; parasites de poissons) du Rijksmuseum van Natuurlijke Historie de Leiden. Méditerranée et Atlantique nord-oriental.</article-title> <source>Zoologische Mededelingen (Leiden)</source> <volume>52</volume>: <fpage>7</fpage>–<lpage>17</lpage>.</mixed-citation></ref><ref id="B187"><mixed-citation xmlns:xlink="http://www.w3.org/1999/xlink" xlink:type="simple">
          <institution xlink:type="simple">Vu-Tân-Tuê</institution> (<year>1963</year>) <article-title>Sur la présence de dents vomériennes et ptérygoïdiennes chez <italic><tp:taxon-name><tp:taxon-name-part taxon-name-part-type="genus">Boops</tp:taxon-name-part> <tp:taxon-name-part taxon-name-part-type="species">boops</tp:taxon-name-part></tp:taxon-name></italic> (L.) (<tp:taxon-name><tp:taxon-name-part taxon-name-part-type="class">Pisces</tp:taxon-name-part></tp:taxon-name>, <tp:taxon-name><tp:taxon-name-part taxon-name-part-type="family">Sparidae</tp:taxon-name-part></tp:taxon-name>), en rapport avec I’Isopode phorétique intrabuccal <italic><tp:taxon-name><tp:taxon-name-part taxon-name-part-type="genus">Meinertia</tp:taxon-name-part></tp:taxon-name></italic>.</article-title> <source>Vie et Milieu</source> <volume>14</volume>: <fpage>225</fpage>–<lpage>232</lpage>.</mixed-citation></ref><ref id="B15"><mixed-citation xmlns:xlink="http://www.w3.org/1999/xlink" xlink:type="simple">
          <person-group><name name-style="western"><surname>Berner</surname><given-names>L</given-names></name></person-group> (<year>1969</year>) <article-title>Les principaux Cymothoidés (Crustaces Isopodes) du Golfe de Marseille.</article-title> <source>Bulletin du Muséum d’Histoire Naturelle de Marseille</source>, <publisher-loc>Paris</publisher-loc>, <series>2e série</series> <volume>29</volume>: <fpage>93</fpage>–<lpage>95</lpage>.</mixed-citation></ref><ref id="B138"><mixed-citation xmlns:xlink="http://www.w3.org/1999/xlink" xlink:type="simple">
          <person-group><name name-style="western"><surname>Roman</surname><given-names>ML</given-names></name></person-group> (<year>1970</year>) <article-title>Ecologie et repartition de certaines groupes d’Isopodes dans les divers biotopes de la region de Tulear (Sud-ouest de Madagascar).</article-title> <source>Recueil des travaux de la Station marine d’Endoume</source>, <publisher-name>Faculte des sciences de Marseille</publisher-name>. Fascicule hors <series>serie suppl. No. 10</series>, <fpage>163</fpage>–<lpage>208</lpage>.</mixed-citation></ref><ref id="B139"><mixed-citation xmlns:xlink="http://www.w3.org/1999/xlink" xlink:type="simple">
          <person-group><name name-style="western"><surname>Roman</surname><given-names>ML</given-names></name></person-group> (<year>1979</year>) <source>Tanaidacés et isopodes benthiques recifaux et littoraux du sud-ouest de Madagascar: autecologie, synecologie, chorologie.</source> <publisher-name>Universite de Droit, d’Economie et des Sciences d’Aix-Marseille</publisher-name>, <size units="page">iii, 413 pp</size>.</mixed-citation></ref><ref id="B183"><mixed-citation xmlns:xlink="http://www.w3.org/1999/xlink" xlink:type="simple">
          <person-group><name name-style="western"><surname>Trilles</surname><given-names>J-P</given-names></name><name name-style="western"><surname>Raibaut</surname><given-names>A</given-names></name></person-group> (<year>1971</year>) <article-title><tp:taxon-name><tp:taxon-name-part taxon-name-part-type="family">Aegidae</tp:taxon-name-part></tp:taxon-name> et <tp:taxon-name><tp:taxon-name-part taxon-name-part-type="family">Cymothoidae</tp:taxon-name-part></tp:taxon-name> parasites de poissons de Mer Tunisiens: premiers resultats.</article-title> <source>Bulletin de l’Institut national scientifique et technique d’océanographie et de pêche, Salammbô</source> <volume>2</volume>: <fpage>71</fpage>–<lpage>86</lpage>.</mixed-citation></ref><ref id="B184"><mixed-citation xmlns:xlink="http://www.w3.org/1999/xlink" xlink:type="simple">
          <person-group><name name-style="western"><surname>Trilles</surname><given-names>J-P</given-names></name><name name-style="western"><surname>Raibaut</surname><given-names>A</given-names></name></person-group> (<year>1973</year>) <article-title>Sur les <tp:taxon-name><tp:taxon-name-part taxon-name-part-type="family">Cymothoidae</tp:taxon-name-part></tp:taxon-name> (<tp:taxon-name><tp:taxon-name-part taxon-name-part-type="order">Isopoda</tp:taxon-name-part></tp:taxon-name>, <tp:taxon-name><tp:taxon-name-part taxon-name-part-type="suborder">Flabellifera</tp:taxon-name-part></tp:taxon-name>) parasites de poissons marins de Tunisie (2e note).</article-title> <source>Bulletin du Muséum national d’Histoire naturelle</source>, <publisher-loc>Paris</publisher-loc>, <series>3e série, Zoologie</series> <volume>114</volume>: <fpage>273</fpage>–<lpage>281</lpage>.</mixed-citation></ref><ref id="B168"><mixed-citation xmlns:xlink="http://www.w3.org/1999/xlink" xlink:type="simple">
          <person-group><name name-style="western"><surname>Thampy</surname><given-names>DM</given-names></name><name name-style="western"><surname>John</surname><given-names>PA</given-names></name></person-group> (<year>1974</year>) <article-title>Sex-reversal and androgenic gland in the fish parasite <italic><tp:taxon-name><tp:taxon-name-part taxon-name-part-type="genus">Irona</tp:taxon-name-part> <tp:taxon-name-part taxon-name-part-type="species">far</tp:taxon-name-part></tp:taxon-name></italic> (<tp:taxon-name><tp:taxon-name-part taxon-name-part-type="family">Cymothoidae</tp:taxon-name-part></tp:taxon-name>: <tp:taxon-name><tp:taxon-name-part taxon-name-part-type="order">Isopoda</tp:taxon-name-part></tp:taxon-name>: <tp:taxon-name><tp:taxon-name-part taxon-name-part-type="subphylum">Crustacea</tp:taxon-name-part></tp:taxon-name>).</article-title> <source>International Journal for Parasitology</source> <volume>4</volume>: <fpage>575</fpage>–<lpage>583</lpage>. doi: <ext-link xlink:type="simple" ext-link-type="doi" xlink:href="10.1016/0020-7519(74)90021-6">10.1016/0020-7519(74)90021-6</ext-link></mixed-citation></ref><ref id="B140"><mixed-citation xmlns:xlink="http://www.w3.org/1999/xlink" xlink:type="simple">
          <person-group><name name-style="western"><surname>Romestand</surname><given-names>B</given-names></name></person-group> (<year>1974</year>) <article-title>Variations des proteins de l’hémolymphe de deux Cymothoadiens (<tp:taxon-name><tp:taxon-name-part taxon-name-part-type="order">Isopoda</tp:taxon-name-part></tp:taxon-name>, <tp:taxon-name><tp:taxon-name-part taxon-name-part-type="suborder">Flabellifera</tp:taxon-name-part></tp:taxon-name>; parasites de poissons): <italic><tp:taxon-name><tp:taxon-name-part taxon-name-part-type="genus">Meinertia</tp:taxon-name-part> <tp:taxon-name-part taxon-name-part-type="species">oestroides</tp:taxon-name-part></tp:taxon-name></italic> (Risso,1826) et <italic><tp:taxon-name><tp:taxon-name-part taxon-name-part-type="genus">Anilocra</tp:taxon-name-part> <tp:taxon-name-part taxon-name-part-type="species">physodes</tp:taxon-name-part></tp:taxon-name></italic> (L., 1967).</article-title> <source>Bulletin de la Société zoologique de France</source> <volume>99</volume>: <fpage>571</fpage>–<lpage>591</lpage>.</mixed-citation></ref><ref id="B141"><mixed-citation xmlns:xlink="http://www.w3.org/1999/xlink" xlink:type="simple">
          <person-group><name name-style="western"><surname>Romestand</surname><given-names>B</given-names></name></person-group> (<year>1979</year>) <article-title>Etude écophysiologique des parasitoses à Cymothoadiens.</article-title> <source>Annales de Parasitologie Humaine et Comparée</source> <volume>54</volume>: <fpage>423</fpage>–<lpage>448</lpage>, pls 421–424.</mixed-citation></ref><ref id="B142"><mixed-citation xmlns:xlink="http://www.w3.org/1999/xlink" xlink:type="simple">
          <person-group><name name-style="western"><surname>Romestand</surname><given-names>B</given-names></name><name name-style="western"><surname>Trilles</surname><given-names>J-P</given-names></name></person-group> (<year>1976a</year>) <article-title>Au sujet d’Une substance à activité antithrombinique mise en évidence dans les glandes latéro-oesophagiennes de <italic><tp:taxon-name><tp:taxon-name-part taxon-name-part-type="genus">Meinertia</tp:taxon-name-part> <tp:taxon-name-part taxon-name-part-type="species">oestroides</tp:taxon-name-part></tp:taxon-name></italic> (Risso, 1826) (<tp:taxon-name><tp:taxon-name-part taxon-name-part-type="order">Isopoda</tp:taxon-name-part></tp:taxon-name>, <tp:taxon-name><tp:taxon-name-part taxon-name-part-type="suborder">Flabellifera</tp:taxon-name-part></tp:taxon-name>, <tp:taxon-name><tp:taxon-name-part taxon-name-part-type="family">Cymothoidae</tp:taxon-name-part></tp:taxon-name>; parasite de poissons).</article-title> <source>Zeitschrift für Parasitenkunde</source> <volume>50</volume>: <fpage>87</fpage>–<lpage>92</lpage>. doi: <ext-link xlink:type="simple" ext-link-type="doi" xlink:href="10.1007/BF00389936">10.1007/BF00389936</ext-link></mixed-citation></ref><ref id="B143"><mixed-citation xmlns:xlink="http://www.w3.org/1999/xlink" xlink:type="simple">
          <person-group><name name-style="western"><surname>Romestand</surname><given-names>B</given-names></name><name name-style="western"><surname>Trilles</surname><given-names>J-P</given-names></name></person-group> (<year>1976b</year>) <article-title>Production d’une substance anticoagulante par les glandes exocrines céphalothoraciques des Isopodes <tp:taxon-name><tp:taxon-name-part taxon-name-part-type="family">Cymothoidae</tp:taxon-name-part></tp:taxon-name> <italic><tp:taxon-name><tp:taxon-name-part taxon-name-part-type="genus">Meinertia</tp:taxon-name-part> <tp:taxon-name-part taxon-name-part-type="species">oestroides</tp:taxon-name-part></tp:taxon-name></italic> (Risso, 1826) et <italic><tp:taxon-name><tp:taxon-name-part taxon-name-part-type="genus">Anilocra</tp:taxon-name-part> <tp:taxon-name-part taxon-name-part-type="species">physodes</tp:taxon-name-part></tp:taxon-name></italic> (L., 1758) (<tp:taxon-name><tp:taxon-name-part taxon-name-part-type="order">Isopoda</tp:taxon-name-part></tp:taxon-name>, <tp:taxon-name><tp:taxon-name-part taxon-name-part-type="suborder">Flabellifera</tp:taxon-name-part></tp:taxon-name>, <tp:taxon-name><tp:taxon-name-part taxon-name-part-type="family">Cymothoidae</tp:taxon-name-part></tp:taxon-name>).</article-title> <source>Comptes rendus hebdomadaires des séances de l’Académie des sciences, Série D, Sciences naturelles</source> <volume>282</volume>: <fpage>663</fpage>–<lpage>665</lpage>.</mixed-citation></ref><ref id="B144"><mixed-citation xmlns:xlink="http://www.w3.org/1999/xlink" xlink:type="simple">
          <person-group><name name-style="western"><surname>Romestand</surname><given-names>B</given-names></name><name name-style="western"><surname>Trilles</surname><given-names>J-P</given-names></name></person-group> (<year>1977a</year>) Influence des Cymothoadiens (<tp:taxon-name><tp:taxon-name-part taxon-name-part-type="subphylum">Crustacea</tp:taxon-name-part></tp:taxon-name>, <tp:taxon-name><tp:taxon-name-part taxon-name-part-type="order">Isopoda</tp:taxon-name-part></tp:taxon-name>, <tp:taxon-name><tp:taxon-name-part taxon-name-part-type="suborder">Flabellifera</tp:taxon-name-part></tp:taxon-name>) sur certaines constantes hématologiques des poissons hôtes Zeitschrift für Parasitenkunde 52: 91–95.</mixed-citation></ref><ref id="B145"><mixed-citation xmlns:xlink="http://www.w3.org/1999/xlink" xlink:type="simple">
          <person-group><name name-style="western"><surname>Romestand</surname><given-names>B</given-names></name><name name-style="western"><surname>Trilles</surname><given-names>J-P</given-names></name></person-group> (<year>1977b</year>) <article-title>Dégénérescence de la langue des Bogues [(<italic><tp:taxon-name><tp:taxon-name-part taxon-name-part-type="genus">Boops</tp:taxon-name-part> <tp:taxon-name-part taxon-name-part-type="species">boops</tp:taxon-name-part></tp:taxon-name></italic> L., 1758) (Téléostéens, <tp:taxon-name><tp:taxon-name-part taxon-name-part-type="family">Sparidae</tp:taxon-name-part></tp:taxon-name>)] parasitées par <italic><tp:taxon-name><tp:taxon-name-part taxon-name-part-type="genus">Meinertia</tp:taxon-name-part> <tp:taxon-name-part taxon-name-part-type="species">oestroides</tp:taxon-name-part></tp:taxon-name></italic> (Risso, 1826) (<tp:taxon-name><tp:taxon-name-part taxon-name-part-type="order">Isopoda</tp:taxon-name-part></tp:taxon-name>, <tp:taxon-name><tp:taxon-name-part taxon-name-part-type="suborder">Flabellifera</tp:taxon-name-part></tp:taxon-name>, <tp:taxon-name><tp:taxon-name-part taxon-name-part-type="family">Cymothoidae</tp:taxon-name-part></tp:taxon-name>).</article-title> <source>Zeitschrift für Parasitenkunde</source> <volume>54</volume>: <fpage>47</fpage>–<lpage>53</lpage>. doi: <ext-link xlink:type="simple" ext-link-type="doi" xlink:href="10.1007/BF00380635">10.1007/BF00380635</ext-link></mixed-citation></ref><ref id="B146"><mixed-citation xmlns:xlink="http://www.w3.org/1999/xlink" xlink:type="simple">
          <person-group><name name-style="western"><surname>Romestand</surname><given-names>B</given-names></name><name name-style="western"><surname>Trilles</surname><given-names>J-P</given-names></name></person-group> (<year>1979</year>) <article-title>Influence des cymothoadiens <italic><tp:taxon-name><tp:taxon-name-part taxon-name-part-type="genus">Meinertia</tp:taxon-name-part> <tp:taxon-name-part taxon-name-part-type="species">oestroides</tp:taxon-name-part></tp:taxon-name></italic>, <italic><tp:taxon-name><tp:taxon-name-part taxon-name-part-type="genus">Meinertia</tp:taxon-name-part> <tp:taxon-name-part taxon-name-part-type="species">parallela</tp:taxon-name-part></tp:taxon-name></italic> et <italic><tp:taxon-name><tp:taxon-name-part taxon-name-part-type="genus">Anilocra</tp:taxon-name-part> <tp:taxon-name-part taxon-name-part-type="species">physodes</tp:taxon-name-part></tp:taxon-name></italic> (Crustacés, Isopodes; parasites de poissons) sur la croissance des poissons hôtes <italic><tp:taxon-name><tp:taxon-name-part taxon-name-part-type="genus">Boops</tp:taxon-name-part> <tp:taxon-name-part taxon-name-part-type="species">boops</tp:taxon-name-part></tp:taxon-name></italic> et <italic><tp:taxon-name><tp:taxon-name-part taxon-name-part-type="genus">Pagellus</tp:taxon-name-part> <tp:taxon-name-part taxon-name-part-type="species">erythrinus</tp:taxon-name-part></tp:taxon-name></italic> (Sparidés).</article-title> <source>Zeitschrift für Parasitenkunde</source> <volume>59</volume>: <fpage>195</fpage>–<lpage>202</lpage>. doi: <ext-link xlink:type="simple" ext-link-type="doi" xlink:href="10.1007/BF00927401">10.1007/BF00927401</ext-link></mixed-citation></ref><ref id="B149"><mixed-citation xmlns:xlink="http://www.w3.org/1999/xlink" xlink:type="simple">
          <person-group><name name-style="western"><surname>Romestand</surname><given-names>B</given-names></name><name name-style="western"><surname>Voss-Foucart</surname><given-names>MF</given-names></name><name name-style="western"><surname>Jeuniaux</surname><given-names>C</given-names></name><name name-style="western"><surname>Trilles</surname><given-names>J-P</given-names></name></person-group> (<year>1976</year>) <article-title>Les acides aminés libres du sérum des <tp:taxon-name><tp:taxon-name-part taxon-name-part-type="family">Cymothoidae</tp:taxon-name-part></tp:taxon-name> (crustacés, isopodes, parasites de poissons) et de quelques téléostéens.</article-title> <source>Archives Internationales de Physiologie et de Biochimie</source> <volume>84</volume>: <fpage>981</fpage>–<lpage>988</lpage>. doi: <ext-link xlink:type="simple" ext-link-type="doi" xlink:href="10.3109/13813457609069459">10.3109/13813457609069459</ext-link></mixed-citation></ref><ref id="B41"><mixed-citation xmlns:xlink="http://www.w3.org/1999/xlink" xlink:type="simple">
          <person-group><name name-style="western"><surname>Dollfus</surname><given-names>R</given-names></name><name name-style="western"><surname>Trilles</surname><given-names>J-P</given-names></name></person-group> (<year>1976</year>) <article-title>A propos de la collection R. Ph. Dollfus, mise au point sur les Cymothoadiens jusqu’à présent récoltés sur des Téléeostéens du Maroc et de l’Algérie.</article-title> <source>Bulletin du Muséum national d’Histoire naturelle</source>, <publisher-loc>Paris</publisher-loc>, <series>3e série, Zoologie</series> <volume>390</volume>: <fpage>821</fpage>–<lpage>830</lpage>.</mixed-citation></ref><ref id="B35"><mixed-citation xmlns:xlink="http://www.w3.org/1999/xlink" xlink:type="simple">
          <person-group><name name-style="western"><surname>Chaigneau</surname><given-names>J</given-names></name></person-group> (<year>1977</year>) <article-title>L’organe des Bellonci des crustacés, mise au point sur l’ultrastructure et sur l’homologie des types avec et sans corps en oignon.</article-title> <source>Annales des Sciences Naturelles</source>, <series>12e série</series> <volume>19</volume>: <fpage>401</fpage>–<lpage>438</lpage>.</mixed-citation></ref><ref id="B147"><mixed-citation xmlns:xlink="http://www.w3.org/1999/xlink" xlink:type="simple">
          <person-group><name name-style="western"><surname>Romestand</surname><given-names>B</given-names></name><name name-style="western"><surname>Janicot</surname><given-names>M</given-names></name><name name-style="western"><surname>Trilles</surname><given-names>J-P</given-names></name></person-group> (<year>1977</year>) <article-title>Modifications tissulaires et reactions de defense chez quelques Teleosteens parasiter par les <tp:taxon-name><tp:taxon-name-part taxon-name-part-type="family">Cymothoidae</tp:taxon-name-part></tp:taxon-name> (Crustaces, Isopodes, Hematophages).</article-title> <source>Annales de Parasitologie Paris</source>, <fpage>177</fpage>–<lpage>180</lpage>.</mixed-citation></ref><ref id="B119"><mixed-citation xmlns:xlink="http://www.w3.org/1999/xlink" xlink:type="simple">
          <person-group><name name-style="western"><surname>Quignard</surname><given-names>JP</given-names></name><name name-style="western"><surname>Zaouali</surname><given-names>J</given-names></name></person-group> (<year>1980</year>) <article-title>Les lagunes pé-riméditerranéennes. Bibliographie ichtyologique annotée. Premiere partie: les étangs français de Canet à Thau.</article-title> <source>Bulletin de l’Office National des Pêches de Tunisie</source> <volume>4</volume>: <fpage>293</fpage>–<lpage>360</lpage>.</mixed-citation></ref><ref id="B170"><mixed-citation xmlns:xlink="http://www.w3.org/1999/xlink" xlink:type="simple">
          <person-group><name name-style="western"><surname>Thuet</surname><given-names>P</given-names></name><name name-style="western"><surname>Romestand</surname><given-names>B</given-names></name></person-group> (<year>1981</year>) <article-title>Les transferts d’eau fonction de la salinité du milieu chez deux isopodes <tp:taxon-name><tp:taxon-name-part taxon-name-part-type="family">Cymothoidae</tp:taxon-name-part></tp:taxon-name>: <italic><tp:taxon-name><tp:taxon-name-part taxon-name-part-type="genus">Meinertia</tp:taxon-name-part> <tp:taxon-name-part taxon-name-part-type="species">oestroides</tp:taxon-name-part></tp:taxon-name></italic> (Risso, 1862) et <italic><tp:taxon-name><tp:taxon-name-part taxon-name-part-type="genus">Anilocra</tp:taxon-name-part> <tp:taxon-name-part taxon-name-part-type="species">physodes</tp:taxon-name-part></tp:taxon-name></italic> (L., 1758) (parasites de poissons marins).</article-title> <source>Archives Internationales de Physiologie et de Biochimie</source> <volume>89</volume>: <fpage>15</fpage>–<lpage>33</lpage>. doi: <ext-link xlink:type="simple" ext-link-type="doi" xlink:href="10.3109/13813458109069134">10.3109/13813458109069134</ext-link></mixed-citation></ref><ref id="B120"><mixed-citation xmlns:xlink="http://www.w3.org/1999/xlink" xlink:type="simple">
          <person-group><name name-style="western"><surname>Radujković</surname><given-names>BM</given-names></name></person-group> (<year>1982</year>) <article-title><tp:taxon-name><tp:taxon-name-part taxon-name-part-type="order">Isopoda</tp:taxon-name-part></tp:taxon-name> - parasites of the south Adriatic economically important fish species.</article-title> <source>Acta Adriatica</source> <volume>23</volume>: <fpage>153</fpage>–<lpage>161</lpage>.</mixed-citation></ref><ref id="B188"><mixed-citation xmlns:xlink="http://www.w3.org/1999/xlink" xlink:type="simple">
          <person-group><name name-style="western"><surname>Wägele</surname><given-names>JW</given-names></name></person-group> (<year>1987</year>) <source>Evolution und phylogenetisches System der <tp:taxon-name><tp:taxon-name-part taxon-name-part-type="order">Isopoda</tp:taxon-name-part></tp:taxon-name>: Stand der Forschung und neue Erkenntnisse</source>. <publisher-name>Universität Oldenburg</publisher-name>, <size units="page">399 pp</size>.</mixed-citation></ref><ref id="B113"><mixed-citation xmlns:xlink="http://www.w3.org/1999/xlink" xlink:type="simple">
          <person-group><name name-style="western"><surname>Odon de Buen</surname><given-names>D</given-names></name></person-group> (<year>1916</year>) <article-title>Los Crustáceos de Baleares.</article-title> <source>Boletin de la Real Sociedad Española de Historia Natural</source> <volume>16</volume>: <fpage>355</fpage>–<lpage>367</lpage>.</mixed-citation></ref><ref id="B50"><mixed-citation xmlns:xlink="http://www.w3.org/1999/xlink" xlink:type="simple">
          <person-group><name name-style="western"><surname>Gibert i Olivé</surname><given-names>AM</given-names></name></person-group> (<year>1920</year>) <article-title>Crustacis de Catalunya.</article-title> <source>Treballs de la Institució Catalana d’Història Natural (1919–1920)</source> <volume>5</volume>: <fpage>9</fpage>–<lpage>128</lpage>.</mixed-citation></ref><ref id="B179"><mixed-citation xmlns:xlink="http://www.w3.org/1999/xlink" xlink:type="simple">
          <person-group><name name-style="western"><surname>Trilles</surname><given-names>J-P</given-names></name></person-group> (<year>1981</year>) <article-title>Les <tp:taxon-name><tp:taxon-name-part taxon-name-part-type="family">Cymothoidae</tp:taxon-name-part></tp:taxon-name> (<tp:taxon-name><tp:taxon-name-part taxon-name-part-type="order">Isopoda</tp:taxon-name-part></tp:taxon-name>, <tp:taxon-name><tp:taxon-name-part taxon-name-part-type="suborder">Flabellifera</tp:taxon-name-part></tp:taxon-name>; parasites de poissons) des Antilles.</article-title> <source>Bulletin du Muséum national d’Histoire naturelle, Section A, Zoologie, Biologie et Ecologie Animales</source>, <publisher-loc>Paris</publisher-loc>, <series>4e série</series> <volume>3</volume>: <fpage>583</fpage>–<lpage>602</lpage>.</mixed-citation></ref><ref id="B133"><mixed-citation xmlns:xlink="http://www.w3.org/1999/xlink" xlink:type="simple">
          <person-group><name name-style="western"><surname>Risso</surname><given-names>A</given-names></name></person-group> (<year>1826</year>) <source>Histoire naturelle des principales productions de l’Europe Méridionale et particulièrement de celles des environs de Nice et des Alpes maritimes. Vol. 5 Animaux Articulés, Annelides, Crustacés, Arachnides, Myriapodes et Insectes</source>. <publisher-name>F.-G. Levrault</publisher-name>, <publisher-loc>Paris</publisher-loc>, <size units="page">403 pp</size>.</mixed-citation></ref><ref id="B169"><mixed-citation xmlns:xlink="http://www.w3.org/1999/xlink" xlink:type="simple">
          <person-group><name name-style="western"><surname>Thielemann</surname><given-names>M</given-names></name></person-group> (<year>1910</year>) <article-title>Beiträge zur Kenntnis der Naturgechichte Ostasiens. Herausgegeben von F. Doflein. Band II. No. 9. Beiträge zur Kenntnis der Isopodenfauna Ostasiens. Abhandlungen der Matemathetisch-Naturwissenschaftlichen Klasse der K. Bayer.</article-title> <source>Akademia der Wissenschaften (suppl)</source> <volume>2</volume>: <fpage>1</fpage>–<lpage>109</lpage>.</mixed-citation></ref></ref-list></tp:taxon-treatment>
