# Supplementary material for: Redescription of poorly known species of Ceratothoa Dana, 1852 (Crustacea, Isopoda, Cymothoidae), based on original type material
Source: Zookeys. 2016 May 25;(592):39–91. doi: 10.3897/zookeys.592.8098 (PMC4926636; doi:10.3897/zookeys.592.8098)
Supplement: XML Treatment for Ceratothoa verrucosa [file zookeys.592.8098-treatment11.xml]

<!DOCTYPE tp:taxon-treatment
  PUBLIC "-//TaxonX//DTD Taxonomic Treatment Publishing DTD v0 20100105//EN" "tax-treatment-NSO.dtd">
<tp:taxon-treatment xmlns:tp="http://www.plazi.org/taxpub"><tp:treatment-meta><kwd-group><label>Taxon classification</label><kwd><named-content content-type="kingdom">Animalia</named-content></kwd><kwd><named-content content-type="order">Isopoda</named-content></kwd><kwd><named-content content-type="family">Cymothoidae</named-content></kwd></kwd-group><mixed-citation publication-type="journal"><person-group><name><surname>Hadfield</surname><given-names>Kerry A.</given-names></name><name><surname>Bruce</surname><given-names>Niel L.</given-names></name><name><surname>Smit</surname><given-names>Nico J.</given-names></name></person-group><article-title>Redescription of poorly known species of <italic><tp:taxon-name><tp:taxon-name-part taxon-name-part-type="genus">Ceratothoa</tp:taxon-name-part></tp:taxon-name></italic> Dana, 1852 (<tp:taxon-name><tp:taxon-name-part taxon-name-part-type="subphylum">Crustacea</tp:taxon-name-part></tp:taxon-name>, <tp:taxon-name><tp:taxon-name-part taxon-name-part-type="order">Isopoda</tp:taxon-name-part></tp:taxon-name>, <tp:taxon-name><tp:taxon-name-part taxon-name-part-type="family">Cymothoidae</tp:taxon-name-part></tp:taxon-name>), based on original type material</article-title><source>Zookeys</source><day>25</day><month>5</month><year>2016</year><volume>2016</volume><issue>592</issue><fpage>39</fpage><lpage>91</lpage><pub-id pub-id-type="doi">10.3897/zookeys.592.8098</pub-id></mixed-citation></tp:treatment-meta><tp:nomenclature><tp:taxon-name>
              <tp:taxon-name-part taxon-name-part-type="genus">Ceratothoa</tp:taxon-name-part>
              <tp:taxon-name-part taxon-name-part-type="species">verrucosa</tp:taxon-name-part>
            </tp:taxon-name><tp:taxon-authority>(Schioedte &amp; Meinert, 1883)</tp:taxon-authority><xref ref-type="fig" rid="F10">Figure 10</xref><!--PageBreak--><tp:nomenclature-citation-list><tp:nomenclature-citation><tp:taxon-name>
                  <tp:taxon-name-part taxon-name-part-type="genus">Oniscus</tp:taxon-name-part> <tp:taxon-name-part taxon-name-part-type="species">Ceti</tp:taxon-name-part></tp:taxon-name><comment>Spengler, 1775: 312 [<italic>nomen nudum</italic>]. </comment></tp:nomenclature-citation><tp:nomenclature-citation><tp:taxon-name>
                  <tp:taxon-name-part taxon-name-part-type="genus">Rhexana</tp:taxon-name-part> <tp:taxon-name-part taxon-name-part-type="species">verrucosa</tp:taxon-name-part></tp:taxon-name><comment>Schioedte &amp; Meinert, 1883: 291–296, tab. XI (Cym. XVIII) figs 5–10.—<xref ref-type="bibr" rid="B169">Thielemann 1910</xref>: 34–35, tab. 3.—<xref ref-type="bibr" rid="B151">Sanada 1941</xref>: 209–217.—<xref ref-type="bibr" rid="B26">Bruce and Bowman 1989</xref>: 2.—<xref ref-type="bibr" rid="B181">Trilles 1994</xref>: 134–135. </comment></tp:nomenclature-citation><tp:nomenclature-citation><tp:taxon-name>
                  <tp:taxon-name-part taxon-name-part-type="genus">Rhexanella</tp:taxon-name-part> <tp:taxon-name-part taxon-name-part-type="species">verrucosa</tp:taxon-name-part></tp:taxon-name><comment>.—<xref ref-type="bibr" rid="B165">Stebbing 1911</xref>: 179.—<xref ref-type="bibr" rid="B106">Nierstrasz 1915</xref>: 87.—<xref ref-type="bibr" rid="B157">Shiino 1951</xref>: 83, figs 1a–b.—<xref ref-type="bibr" rid="B175">Trilles 1972b</xref>: 1255–1256, pl. II, figs 17–18.—<xref ref-type="bibr" rid="B109">Nunomura 1981</xref>: 52.—<xref ref-type="bibr" rid="B8">Avdeev 1982b</xref>: 69–77.—<xref ref-type="bibr" rid="B26">Bruce and Bowman 1989</xref>: 2.—<xref ref-type="bibr" rid="B192">Yamaguchi 1993</xref>: 193–194, fig. 21. </comment></tp:nomenclature-citation><tp:nomenclature-citation><tp:taxon-name>
                  <tp:taxon-name-part taxon-name-part-type="genus">Ceratothoa</tp:taxon-name-part> <tp:taxon-name-part taxon-name-part-type="species">verrucosa</tp:taxon-name-part></tp:taxon-name><comment>.—<xref ref-type="bibr" rid="B193">Yamauchi and Nunomura 2010</xref>: 73, figs 7–8. </comment></tp:nomenclature-citation><tp:nomenclature-citation><tp:taxon-name>
              <tp:taxon-name-part taxon-name-part-type="genus">Ceratothoa</tp:taxon-name-part>
              <tp:taxon-name-part taxon-name-part-type="species">verrucosa</tp:taxon-name-part>
            </tp:taxon-name><comment>Identity uncertain: <tp:taxon-name><tp:taxon-name-part taxon-name-part-type="genus">Rhexanella</tp:taxon-name-part> <tp:taxon-name-part taxon-name-part-type="species">verrucosa</tp:taxon-name-part></tp:taxon-name>.—<xref ref-type="bibr" rid="B107">Nierstrasz 1931</xref>: 131. </comment></tp:nomenclature-citation></tp:nomenclature-citation-list></tp:nomenclature><tp:treatment-sec sec-type="material"><title>Material examined.</title><p>
              <italic>Lectotype</italic>. <named-content xmlns:xlink="http://www.w3.org/1999/xlink" xlink:type="simple" content-type="institution" xlink:href="http://grbio.org/institution/national-museum"><named-content xlink:type="simple" content-type="institution" xlink:href="http://grbio.org/institution/national-museum-0"><named-content xlink:type="simple" content-type="institution" xlink:href="http://grbio.org/institution/national-museum-1">National <named-content xlink:type="simple" content-type="institution" xlink:href="http://grbio.org/institution/museum-natural-history"><named-content xlink:type="simple" content-type="institution" xlink:href="http://grbio.org/institution/museum-0">Museum</named-content></named-content></named-content></named-content> of Natural History</named-content> (Naturalis), Leiden, Netherlands (<named-content xmlns:xlink="http://www.w3.org/1999/xlink" content-type="dwc:institutional_code" xlink:type="simple">RMNH</named-content>.CRUS.I.7706) – ovigerous female (40 mm <abbrev xmlns:xlink="http://www.w3.org/1999/xlink" xlink:title="total length" xlink:type="simple">TL</abbrev>; 21 mm <abbrev xmlns:xlink="http://www.w3.org/1999/xlink" xlink:title="width" xlink:type="simple">W</abbrev>), collected from Japan, unknown host, 1823-1829, coll: Siebold, Ph.F.v (designated by <xref ref-type="bibr" rid="B192">Yamaguchi 1993</xref>). <italic>Paralectotypes</italic>. Immature female (26 mm <abbrev xmlns:xlink="http://www.w3.org/1999/xlink" xlink:title="total length" xlink:type="simple">TL</abbrev>; 10.5 mm <abbrev xmlns:xlink="http://www.w3.org/1999/xlink" xlink:title="width" xlink:type="simple">W</abbrev>), two males (16–19 mm <abbrev xmlns:xlink="http://www.w3.org/1999/xlink" xlink:title="total length" xlink:type="simple">TL</abbrev>; 7–8 mm <abbrev xmlns:xlink="http://www.w3.org/1999/xlink" xlink:title="width" xlink:type="simple">W</abbrev>), same data as holotype (<named-content xmlns:xlink="http://www.w3.org/1999/xlink" content-type="dwc:institutional_code" xlink:type="simple">RMNH</named-content>.CRUS.I.39). Female slightly twisted, non-ovigerous, damaged pereopods and pleopods with uropods missing.</p></tp:treatment-sec><tp:treatment-sec sec-type="description"><title>Description.</title><p>
              <italic>Lectotype female</italic>. Length 40 mm, width 21 mm.</p><p>
              <italic>Body</italic> oval, 1.9 times as long as greatest width, dorsal surfaces slightly bumpy, widest at pereonite 4, most narrow at pereonite 1, lateral margins slightly convex. <italic>Cephalon</italic> 0.7 times longer than wide, visible from dorsal view, subtriangular. <italic>Frontal margin</italic> rounded to form blunt rostrum. <italic>Eyes</italic> irregular in outline. <italic>Pereonite 1</italic> with unique bulbous orientation, anterior border slightly indented, anterolateral angle with large wide projections, extend to anterior margin of eyes. Posterior margins of pereonites slightly damaged and bumpy. Coxae 2–3 wide; 4–7 large and produced on pereonite margins, not extending past pereonite margin. Pereonites subequal. <italic>Pleon</italic> with pleonite 1 most narrow, visible in dorsal view; pleonites posterior margin not smooth, mostly concave. Pleonite 2 not overlapped by pereonite 7; posterolateral angles of pleonite 2 narrowly rounded. Pleonites 3–5 similar in form to pleonite 2; pleonite 5 free, not overlapped by lateral margins of pleonite 4, posterior margin produced medially. <italic>Pleotelson</italic> 0.5 times as long as anterior width, dorsal surface with lateral indent, lateral margins weakly convex, posterior margin evenly rounded. <italic>Antennula</italic> more stout than antenna, same length as antenna, consisting of 7 articles. <italic>Antenna</italic> consisting of 9 articles.</p><p>
              <italic>Pereopod 1</italic> basis 1.4 times as long as greatest width; ischium 0.7 times as long as basis; merus proximal margin with large bulbous protrusion; carpus with rounded proximal margin; propodus 1.2 times as long as wide; dactylus slender, 0.9 times as long as propodus, 1.9 times as long as basal width. <italic>Pereopod 7</italic> basis 0.8 times as long as greatest width; ischium as long as basis, with slight bulbous protrusion; merus proximal margin with large bulbous protrusion, merus 0.4 times as long as wide, 0.3 times as long as ischium; carpus 0.6 times as long as wide, 0.9 times as long as ischium, <!--PageBreak--><!--PageBreak-->without bulbous protrusion; propodus 0.7 times as long as wide, 0.4 times as long as ischium; dactylus slender, 1.8 times as long as propodus, twice as long as basal width.</p><p>
              <italic>Uropod</italic> half the length of pleotelson, peduncle as long as rami, peduncle lateral margin without setae; rami not extending beyond pleotelson, marginal setae absent, apices narrowly rounded.</p><fig id="F10" position="float" orientation="portrait"><label>Figure 10.</label><caption><p>
          <italic><tp:taxon-name><tp:taxon-name-part taxon-name-part-type="genus">Ceratothoa</tp:taxon-name-part> <tp:taxon-name-part taxon-name-part-type="species">verrucosa</tp:taxon-name-part></tp:taxon-name></italic> (Schioedte &amp; Meinert, 1883), female lectotype (40 mm) (<named-content xmlns:xlink="http://www.w3.org/1999/xlink" content-type="dwc:institutional_code" xlink:type="simple">RMNH</named-content>.CRUS.I.7706). <bold>A</bold> dorsal view <bold>B</bold> dorsal view of pereonite 1 and cephalon <bold>C</bold> dorsal view of pleotelson <bold>D</bold> pereopod 1 <bold>E</bold> pereopod 7 <bold>F</bold> uropod <bold>G</bold> lateral view.</p></caption><graphic xmlns:xlink="http://www.w3.org/1999/xlink" xlink:href="zookeys-592-039-g010.jpg" position="float" orientation="portrait" xlink:type="simple" id="oo_89955.jpg"/></fig></tp:treatment-sec><tp:treatment-sec sec-type="description"><title>Size.</title><p>Ovigerous females: 27–50 mm <abbrev xmlns:xlink="http://www.w3.org/1999/xlink" xlink:title="total length" xlink:type="simple">TL</abbrev> (15.5–25.5 mm <abbrev xmlns:xlink="http://www.w3.org/1999/xlink" xlink:title="width" xlink:type="simple">W</abbrev>); non-ovigerous females 20.5–40 mm <abbrev xmlns:xlink="http://www.w3.org/1999/xlink" xlink:title="total length" xlink:type="simple">TL</abbrev>; males 15–35 mm <abbrev xmlns:xlink="http://www.w3.org/1999/xlink" xlink:title="total length" xlink:type="simple">TL</abbrev> (11 mm <abbrev xmlns:xlink="http://www.w3.org/1999/xlink" xlink:title="width" xlink:type="simple">W</abbrev>); larvae 3.5 mm <abbrev xmlns:xlink="http://www.w3.org/1999/xlink" xlink:title="total length" xlink:type="simple">TL</abbrev> (<xref ref-type="bibr" rid="B154">Schioedte and Meinert 1883</xref>, <xref ref-type="bibr" rid="B169">Thielemann 1910</xref>, <xref ref-type="bibr" rid="B107">Nierstrasz 1931</xref>, <xref ref-type="bibr" rid="B175">Trilles 1972b</xref>, <xref ref-type="bibr" rid="B109">Nunomura 1981</xref>, <xref ref-type="bibr" rid="B193">Yamauchi and Nunomura 2010</xref>).</p></tp:treatment-sec><tp:treatment-sec sec-type="distribution"><title>Distribution.</title><p>Known from Japan and surrounding islands (<xref ref-type="bibr" rid="B154">Schioedte and Meinert 1883</xref>, <xref ref-type="bibr" rid="B169">Thielemann 1910</xref>, <xref ref-type="bibr" rid="B151">Sanada 1941</xref>, <xref ref-type="bibr" rid="B175">Trilles 1972b</xref>, <xref ref-type="bibr" rid="B109">Nunomura 1981</xref>, <xref ref-type="bibr" rid="B193">Yamauchi and Nunomura 2010</xref>).</p></tp:treatment-sec><tp:treatment-sec sec-type="host"><title>Hosts.</title><p>In the mouth of <italic><tp:taxon-name><tp:taxon-name-part taxon-name-part-type="genus">Pagrus</tp:taxon-name-part> <tp:taxon-name-part taxon-name-part-type="species">major</tp:taxon-name-part></tp:taxon-name></italic> (previously <italic><tp:taxon-name><tp:taxon-name-part taxon-name-part-type="genus">Pagrosomus</tp:taxon-name-part> <tp:taxon-name-part taxon-name-part-type="species">major</tp:taxon-name-part></tp:taxon-name></italic>) (“Tai” in Japanese) (<xref ref-type="bibr" rid="B151">Sanada 1941</xref>, <xref ref-type="bibr" rid="B157">Shiino 1951</xref>, <xref ref-type="bibr" rid="B109">Nunomura 1981</xref>, <xref ref-type="bibr" rid="B193">Yamauchi and Nunomura 2010</xref>).</p></tp:treatment-sec><tp:treatment-sec sec-type="remarks"><title>Remarks.</title><p>
              <italic><tp:taxon-name><tp:taxon-name-part taxon-name-part-type="genus">Ceratothoa</tp:taxon-name-part> <tp:taxon-name-part taxon-name-part-type="species">verrucosa</tp:taxon-name-part></tp:taxon-name></italic> is distinguished by the large, oval body; wide anterolateral projections on pereonite 1; pleon as wide as pereon; and short uropods not extending to the posterior margin of the pleotelson.</p><p>This species was originally thought to infect a Greenland whale (<xref ref-type="bibr" rid="B160">Spengler 1775</xref>) but <xref ref-type="bibr" rid="B160">Spengler (1775)</xref> may have tried to relate this isopod to the whale lice <italic><tp:taxon-name><tp:taxon-name-part taxon-name-part-type="genus">Cyamus</tp:taxon-name-part> <tp:taxon-name-part taxon-name-part-type="species">ceti</tp:taxon-name-part></tp:taxon-name></italic>. Cymothoid isopods had not been mentioned often before this time and researchers had some confusion with their identification. <xref ref-type="bibr" rid="B154">Schioedte and Meinert (1883)</xref>, however, stated that this species (referred as “<italic>Oniscus Ceti</italic>”) was undoubtedly the same as their “<italic><tp:taxon-name><tp:taxon-name-part taxon-name-part-type="genus">Rhexana</tp:taxon-name-part></tp:taxon-name></italic>” species. There is no detailed description and no type material for <xref ref-type="bibr" rid="B160">Spengler’s (1775)</xref> species, so the original description is a <italic>nomen nudum</italic>; the correct authority for the species is <xref ref-type="bibr" rid="B154">Schioedte and Meinert (1883)</xref> who first made the name available. The name <italic><tp:taxon-name><tp:taxon-name-part taxon-name-part-type="genus">Rhexana</tp:taxon-name-part></tp:taxon-name></italic> was preoccupied, and the genus was then changed to <italic><tp:taxon-name><tp:taxon-name-part taxon-name-part-type="genus">Rhexanella</tp:taxon-name-part></tp:taxon-name></italic> Stebbing, 1911, this name being later synonymised with <italic><tp:taxon-name><tp:taxon-name-part taxon-name-part-type="genus">Ceratothoa</tp:taxon-name-part></tp:taxon-name></italic> (see <xref ref-type="bibr" rid="B57">Hadfield et al. 2014b</xref>).</p><p>
              <xref ref-type="bibr" rid="B107">Nierstrasz (1931)</xref> listed this species from the East Indian Archipelago, specifically from Nangamessi Bay, Sumba (Indonesia) after being collected during the H.M. <italic><tp:taxon-name><tp:taxon-name-part taxon-name-part-type="genus">Siboga</tp:taxon-name-part></tp:taxon-name></italic> expeditions. If confirmed, this distribution range would increase the distribution of <italic><tp:taxon-name><tp:taxon-name-part taxon-name-part-type="genus">Ceratothoa</tp:taxon-name-part> <tp:taxon-name-part taxon-name-part-type="species">verrucosa</tp:taxon-name-part></tp:taxon-name></italic> (previously only found from Japan and only from one host, <italic><tp:taxon-name><tp:taxon-name-part taxon-name-part-type="genus">Pagrus</tp:taxon-name-part> <tp:taxon-name-part taxon-name-part-type="species">major</tp:taxon-name-part></tp:taxon-name></italic>).</p></tp:treatment-sec><ref-list><ref id="B169"><mixed-citation xmlns:xlink="http://www.w3.org/1999/xlink" xlink:type="simple">
          <person-group><name name-style="western"><surname>Thielemann</surname><given-names>M</given-names></name></person-group> (<year>1910</year>) <article-title>Beiträge zur Kenntnis der Naturgechichte Ostasiens. Herausgegeben von F. Doflein. Band II. No. 9. Beiträge zur Kenntnis der Isopodenfauna Ostasiens. Abhandlungen der Matemathetisch-Naturwissenschaftlichen Klasse der K. Bayer.</article-title> <source>Akademia der Wissenschaften (suppl)</source> <volume>2</volume>: <fpage>1</fpage>–<lpage>109</lpage>.</mixed-citation></ref><ref id="B151"><mixed-citation xmlns:xlink="http://www.w3.org/1999/xlink" xlink:type="simple">
          <person-group><name name-style="western"><surname>Sanada</surname><given-names>M</given-names></name></person-group> (<year>1941</year>) <article-title>On sexuality in <tp:taxon-name><tp:taxon-name-part taxon-name-part-type="family">Cymothoidae</tp:taxon-name-part></tp:taxon-name>, <tp:taxon-name><tp:taxon-name-part taxon-name-part-type="order">Isopoda</tp:taxon-name-part></tp:taxon-name>, 1. <italic><tp:taxon-name><tp:taxon-name-part taxon-name-part-type="genus">Rhexana</tp:taxon-name-part> <tp:taxon-name-part taxon-name-part-type="species">verrucosa</tp:taxon-name-part></tp:taxon-name></italic> Schioedte and Meinert parasitic in the buccal cavity of the porgy, <italic><tp:taxon-name><tp:taxon-name-part taxon-name-part-type="genus">Pagrosomus</tp:taxon-name-part> <tp:taxon-name-part taxon-name-part-type="species">major</tp:taxon-name-part></tp:taxon-name></italic> (Temminck and Schlegel).</article-title> <source>Journal of Science of the Hiroshima University (B)</source> <volume>9</volume>: <fpage>209</fpage>–<lpage>217</lpage>.</mixed-citation></ref><ref id="B26"><mixed-citation xmlns:xlink="http://www.w3.org/1999/xlink" xlink:type="simple">
          <person-group><name name-style="western"><surname>Bruce</surname><given-names>NL</given-names></name><name name-style="western"><surname>Bowman</surname><given-names>TE</given-names></name></person-group> (<year>1989</year>) <article-title>Species of the parasitic isopod genera <italic><tp:taxon-name><tp:taxon-name-part taxon-name-part-type="genus">Ceratothoa</tp:taxon-name-part></tp:taxon-name></italic> and <italic><tp:taxon-name><tp:taxon-name-part taxon-name-part-type="genus">Glossobius</tp:taxon-name-part></tp:taxon-name></italic> (<tp:taxon-name><tp:taxon-name-part taxon-name-part-type="subphylum">Crustacea</tp:taxon-name-part></tp:taxon-name>: <tp:taxon-name><tp:taxon-name-part taxon-name-part-type="family">Cymothoidae</tp:taxon-name-part></tp:taxon-name>) from the mouths of flying fishes and halfbeaks (<tp:taxon-name><tp:taxon-name-part taxon-name-part-type="order">Beloniformes</tp:taxon-name-part></tp:taxon-name>).</article-title> <source>Smithsonian Contributions to Zoology</source> <volume>489</volume>: <fpage>1</fpage>–<lpage>28</lpage>.</mixed-citation></ref><ref id="B181"><mixed-citation xmlns:xlink="http://www.w3.org/1999/xlink" xlink:type="simple">
          <person-group><name name-style="western"><surname>Trilles</surname><given-names>J-P</given-names></name></person-group> (<year>1994</year>) <article-title>Les <tp:taxon-name><tp:taxon-name-part taxon-name-part-type="family">Cymothoidae</tp:taxon-name-part></tp:taxon-name> (<tp:taxon-name><tp:taxon-name-part taxon-name-part-type="subphylum">Crustacea</tp:taxon-name-part></tp:taxon-name>, <tp:taxon-name><tp:taxon-name-part taxon-name-part-type="order">Isopoda</tp:taxon-name-part></tp:taxon-name>) du Monde. Podrome pour une faune.</article-title> <source>Studia Marina</source> <volume>21/22</volume>: <fpage>1</fpage>–<lpage>288</lpage>. [for 1991]</mixed-citation></ref><ref id="B165"><mixed-citation xmlns:xlink="http://www.w3.org/1999/xlink" xlink:type="simple">
          <person-group><name name-style="western"><surname>Stebbing</surname><given-names>TRR</given-names></name></person-group> (<year>1911</year>) <article-title>Indian isopods.</article-title> <source>Records of the Indian Museum</source> <volume>6</volume>: <fpage>179</fpage>–<lpage>191</lpage>. doi: <ext-link xlink:type="simple" ext-link-type="doi" xlink:href="10.5962/bhl.part.21332">10.5962/bhl.part.21332</ext-link></mixed-citation></ref><ref id="B106"><mixed-citation xmlns:xlink="http://www.w3.org/1999/xlink" xlink:type="simple">
          <person-group><name name-style="western"><surname>Nierstrasz</surname><given-names>HF</given-names></name></person-group> (<year>1915</year>) <article-title>Die Isopoden-Sammlung im Naturhistorischen Reichsmuseum zu Leiden — 1. <tp:taxon-name><tp:taxon-name-part taxon-name-part-type="family">Cymothoidae</tp:taxon-name-part></tp:taxon-name>.</article-title> <source>Zoologische Mededelingen (Leiden)</source> <volume>1</volume>: <fpage>71</fpage>–<lpage>108</lpage>.</mixed-citation></ref><ref id="B157"><mixed-citation xmlns:xlink="http://www.w3.org/1999/xlink" xlink:type="simple">
          <person-group><name name-style="western"><surname>Shiino</surname><given-names>SM</given-names></name></person-group> (<year>1951</year>) <article-title>On the cymothoid <tp:taxon-name><tp:taxon-name-part taxon-name-part-type="order">Isopoda</tp:taxon-name-part></tp:taxon-name> parasitic on Japanese fishes.</article-title> <source>Bulletin of the Japanese Society of Scientific Fisheries</source> <volume>16</volume>: <fpage>81</fpage>–<lpage>89</lpage>. doi: <ext-link xlink:type="simple" ext-link-type="doi" xlink:href="10.2331/suisan.16.12_81">10.2331/suisan.16.12_81</ext-link></mixed-citation></ref><ref id="B175"><mixed-citation xmlns:xlink="http://www.w3.org/1999/xlink" xlink:type="simple">
          <person-group><name name-style="western"><surname>Trilles</surname><given-names>J-P</given-names></name></person-group> (<year>1972b</year>) <article-title>Les <tp:taxon-name><tp:taxon-name-part taxon-name-part-type="family">Cymothoidae</tp:taxon-name-part></tp:taxon-name> (<tp:taxon-name><tp:taxon-name-part taxon-name-part-type="order">Isopoda</tp:taxon-name-part></tp:taxon-name>, <tp:taxon-name><tp:taxon-name-part taxon-name-part-type="suborder">Flabellifera</tp:taxon-name-part></tp:taxon-name>) du Muséum National d’Histoire Naturelle de Paris. Etude critique accompagnée de précisions en particulier sur la répartition géographique et l’écologie des différentes espèces représentées. I. Les <tp:taxon-name><tp:taxon-name-part taxon-name-part-type="subfamily">Ceratothoinae</tp:taxon-name-part></tp:taxon-name> Schioedte et Meinert, 1883.</article-title> <source>Bulletin du Muséum d’Histoire Naturelle</source>, <publisher-loc>Paris</publisher-loc>, <series>3e série, Zoologie</series> <volume>91</volume>: <fpage>1231</fpage>–<lpage>1268</lpage>.</mixed-citation></ref><ref id="B109"><mixed-citation xmlns:xlink="http://www.w3.org/1999/xlink" xlink:type="simple">
          <person-group><name name-style="western"><surname>Nunomura</surname><given-names>N</given-names></name></person-group> (<year>1981</year>) <article-title>Isopod crustaceans from Sado Island in the Sea of Japan.</article-title> <source>Annual Report of the Sado Marine Biological Station, Niigata University</source> <volume>11</volume>: <fpage>43</fpage>–<lpage>62</lpage>.</mixed-citation></ref><ref id="B8"><mixed-citation xmlns:xlink="http://www.w3.org/1999/xlink" xlink:type="simple">
          <person-group><name name-style="western"><surname>Avdeev</surname><given-names>VV</given-names></name></person-group> (<year>1982b</year>) <article-title>Peculiarities of the geographic distribution and the history of marine isopod fauna formation (family <tp:taxon-name><tp:taxon-name-part taxon-name-part-type="family">Cymothoidae</tp:taxon-name-part></tp:taxon-name> s. str.).</article-title> <source>Parazitologiya (Leningrad)</source> <volume>16</volume>: <fpage>69</fpage>–<lpage>77</lpage>.</mixed-citation></ref><ref id="B192"><mixed-citation xmlns:xlink="http://www.w3.org/1999/xlink" xlink:type="simple">
          <person-group><name name-style="western"><surname>Yamaguchi</surname><given-names>T</given-names></name></person-group> (<year>1993</year>) <article-title>A list of species described in the <tp:taxon-name><tp:taxon-name-part taxon-name-part-type="subphylum">Crustacea</tp:taxon-name-part></tp:taxon-name> Volume of Fauna Japonica as belonging to the Japanese Fauna.</article-title> In: <person-group><name name-style="western"><surname>Yamaguchi</surname><given-names>T</given-names></name></person-group> (<role>Ed.</role>) <issue-title>Ph F von Siebold and Natural History of Japan Crustacea.</issue-title> <source>The Carcinological Society of Japan, Japan</source>, <fpage>571</fpage>–<lpage>598</lpage>.</mixed-citation></ref><ref id="B193"><mixed-citation xmlns:xlink="http://www.w3.org/1999/xlink" xlink:type="simple">
          <person-group><name name-style="western"><surname>Yamauchi</surname><given-names>T</given-names></name><name name-style="western"><surname>Nunomura</surname><given-names>N</given-names></name></person-group> (<year>2010</year>) <article-title>Cymothoid isopods (<tp:taxon-name><tp:taxon-name-part taxon-name-part-type="subphylum">Crustacea</tp:taxon-name-part></tp:taxon-name>: <tp:taxon-name><tp:taxon-name-part taxon-name-part-type="order">Isopoda</tp:taxon-name-part></tp:taxon-name>) collected by Dr. Y. Kano in Toyama Bay of the Sea of Japan.</article-title> <source>Bulletin of the Toyama Science Museum</source> <volume>33</volume>: <fpage>71</fpage>–<lpage>76</lpage>.</mixed-citation></ref><ref id="B107"><mixed-citation xmlns:xlink="http://www.w3.org/1999/xlink" xlink:type="simple">
          <person-group><name name-style="western"><surname>Nierstrasz</surname><given-names>HF</given-names></name></person-group> (<year>1931</year>) <article-title><tp:taxon-name><tp:taxon-name-part taxon-name-part-type="order">Isopoda</tp:taxon-name-part></tp:taxon-name> genuina. II. <tp:taxon-name><tp:taxon-name-part taxon-name-part-type="suborder">Flabellifera</tp:taxon-name-part></tp:taxon-name>.</article-title> In: <person-group><name name-style="western"><surname>Weber</surname><given-names>M</given-names></name><name name-style="western"><surname>De Beaufort</surname><given-names>LF</given-names></name></person-group> (<role>Eds</role>) <source>Die Isopoden der <tp:taxon-name><tp:taxon-name-part taxon-name-part-type="genus">Siboga</tp:taxon-name-part></tp:taxon-name>-Expedition</source>. <publisher-name>E.J. Brill</publisher-name>, <publisher-loc>Leiden</publisher-loc>, <fpage>123</fpage>–<lpage>233</lpage>.</mixed-citation></ref><ref id="B154"><mixed-citation xmlns:xlink="http://www.w3.org/1999/xlink" xlink:type="simple">
          <person-group><name name-style="western"><surname>Schioedte</surname><given-names>JC</given-names></name><name name-style="western"><surname>Meinert</surname><given-names>F</given-names></name></person-group> (<year>1883</year>) <article-title>Symbolæ ad monographium Cymothoarum crustaceorum familiæ. III. Saophridæ. IV. Ceratothoinæ.</article-title> <source>Naturhistorisk Tidsskrift, Kjøbenhavn</source> <volume>13</volume>: <fpage>281</fpage>–<lpage>378</lpage>.</mixed-citation></ref><ref id="B160"><mixed-citation xmlns:xlink="http://www.w3.org/1999/xlink" xlink:type="simple">
          <person-group><name name-style="western"><surname>Spengler</surname><given-names>L</given-names></name></person-group> (<year>1775</year>) <article-title>Beschreibung des besonderen Meerinsekts, welches bey den Isländern Oskabiörn, oder auch Oenskebiörn, Wunschbär, Wunschkäfer heiszet.</article-title> <source>Beschäftigungen der Berlinischen Gesellschaft naturforschender Freunde</source> <volume>1</volume>: <fpage>308</fpage>–<lpage>312</lpage>.</mixed-citation></ref><ref id="B57"><mixed-citation xmlns:xlink="http://www.w3.org/1999/xlink" xlink:type="simple">
          <person-group><name name-style="western"><surname>Hadfield</surname><given-names>KA</given-names></name><name name-style="western"><surname>Bruce</surname><given-names>NL</given-names></name><name name-style="western"><surname>Smit</surname><given-names>NJ</given-names></name></person-group> (<year>2014b</year>) <article-title>Review of the fish parasitic genus <italic><tp:taxon-name><tp:taxon-name-part taxon-name-part-type="genus">Ceratothoa</tp:taxon-name-part></tp:taxon-name></italic> Dana, 1852 (<tp:taxon-name><tp:taxon-name-part taxon-name-part-type="subphylum">Crustacea</tp:taxon-name-part></tp:taxon-name>, <tp:taxon-name><tp:taxon-name-part taxon-name-part-type="order">Isopoda</tp:taxon-name-part></tp:taxon-name>, <tp:taxon-name><tp:taxon-name-part taxon-name-part-type="family">Cymothoidae</tp:taxon-name-part></tp:taxon-name>) from South Africa, including the description of two new species.</article-title> <source>ZooKeys</source> <volume>400</volume>: <fpage>1</fpage>–<lpage>42</lpage>. doi: <ext-link xlink:type="simple" ext-link-type="doi" xlink:href="10.3897/zookeys.400.6878">10.3897/zookeys.400.6878</ext-link></mixed-citation></ref></ref-list></tp:taxon-treatment>
