# Supplementary material for: Redescription of poorly known species of Ceratothoa Dana, 1852 (Crustacea, Isopoda, Cymothoidae), based on original type material
Source: Zookeys. 2016 May 25;(592):39–91. doi: 10.3897/zookeys.592.8098 (PMC4926636; doi:10.3897/zookeys.592.8098)
Supplement: XML Treatment for Ceratothoa argus [file zookeys.592.8098-treatment12.xml]

<!DOCTYPE tp:taxon-treatment
  PUBLIC "-//TaxonX//DTD Taxonomic Treatment Publishing DTD v0 20100105//EN" "tax-treatment-NSO.dtd">
<tp:taxon-treatment xmlns:tp="http://www.plazi.org/taxpub"><tp:treatment-meta><kwd-group><label>Taxon classification</label><kwd><named-content content-type="kingdom">Animalia</named-content></kwd><kwd><named-content content-type="order">Isopoda</named-content></kwd><kwd><named-content content-type="family">Cymothoidae</named-content></kwd></kwd-group><mixed-citation publication-type="journal"><person-group><name><surname>Hadfield</surname><given-names>Kerry A.</given-names></name><name><surname>Bruce</surname><given-names>Niel L.</given-names></name><name><surname>Smit</surname><given-names>Nico J.</given-names></name></person-group><article-title>Redescription of poorly known species of <italic><tp:taxon-name><tp:taxon-name-part taxon-name-part-type="genus">Ceratothoa</tp:taxon-name-part></tp:taxon-name></italic> Dana, 1852 (<tp:taxon-name><tp:taxon-name-part taxon-name-part-type="subphylum">Crustacea</tp:taxon-name-part></tp:taxon-name>, <tp:taxon-name><tp:taxon-name-part taxon-name-part-type="order">Isopoda</tp:taxon-name-part></tp:taxon-name>, <tp:taxon-name><tp:taxon-name-part taxon-name-part-type="family">Cymothoidae</tp:taxon-name-part></tp:taxon-name>), based on original type material</article-title><source>Zookeys</source><day>25</day><month>5</month><year>2016</year><volume>2016</volume><issue>592</issue><fpage>39</fpage><lpage>91</lpage><pub-id pub-id-type="doi">10.3897/zookeys.592.8098</pub-id></mixed-citation></tp:treatment-meta><tp:nomenclature><tp:taxon-name>
              <tp:taxon-name-part taxon-name-part-type="genus">Ceratothoa</tp:taxon-name-part>
              <tp:taxon-name-part taxon-name-part-type="species">argus</tp:taxon-name-part>
            </tp:taxon-name><tp:taxon-authority>(Haswell, 1881)</tp:taxon-authority><tp:taxon-status xmlns:xlink="http://www.w3.org/1999/xlink" xlink:type="simple">nomen dubium</tp:taxon-status><tp:nomenclature-citation-list><tp:nomenclature-citation><tp:taxon-name>
                  <tp:taxon-name-part taxon-name-part-type="genus">Codonophilus</tp:taxon-name-part> <tp:taxon-name-part taxon-name-part-type="species">argus</tp:taxon-name-part></tp:taxon-name><comment>Haswell, 1881: 471, pl. XVI, fig. 1; <xref ref-type="bibr" rid="B60">1882</xref>: 283; <xref ref-type="bibr" rid="B61">1885</xref>: 1001.—<xref ref-type="bibr" rid="B162">Stebbing 1893</xref>: 356.—<xref ref-type="bibr" rid="B58">Hale 1926</xref>: 223–226.—<xref ref-type="bibr" rid="B13">Barnard 1940</xref>: 404.—<xref ref-type="bibr" rid="B176">Trilles 1972c</xref>: 5, 7. </comment></tp:nomenclature-citation></tp:nomenclature-citation-list></tp:nomenclature><tp:treatment-sec sec-type="material"><title>Holotype.</title><p>Deposition unknown.</p></tp:treatment-sec><tp:treatment-sec sec-type="distribution"><title>Distribution.</title><p>Australia (<xref ref-type="bibr" rid="B59">Haswell 1881</xref>).</p></tp:treatment-sec><tp:treatment-sec sec-type="host"><title>Hosts.</title><p>Under the bell of a <italic><tp:taxon-name><tp:taxon-name-part taxon-name-part-type="genus">Rhizostoma</tp:taxon-name-part></tp:taxon-name></italic> (see <xref ref-type="bibr" rid="B59">Haswell 1881</xref>).</p><!--PageBreak--></tp:treatment-sec><tp:treatment-sec sec-type="remarks"><title>Remarks.</title><p>This species was described from an immature specimen (4 mm in length) in only a few sentences and a single figure. It was found under the bell of a <italic><tp:taxon-name><tp:taxon-name-part taxon-name-part-type="genus">Rhizostoma</tp:taxon-name-part></tp:taxon-name></italic> in Port Jackson (Sydney, New South Wales) and noted as being similar to <italic><tp:taxon-name><tp:taxon-name-part taxon-name-part-type="genus">Aegathoa</tp:taxon-name-part></tp:taxon-name></italic> in many ways, but differed in the sudden narrowing of the body at the commencement of the pleon, and the uniramous character of the caudal appendages. <xref ref-type="bibr" rid="B58">Hale (1926)</xref> synonymised <italic><tp:taxon-name><tp:taxon-name-part taxon-name-part-type="genus">Ceratothoa</tp:taxon-name-part> <tp:taxon-name-part taxon-name-part-type="species">argus</tp:taxon-name-part></tp:taxon-name></italic> with <italic><tp:taxon-name><tp:taxon-name-part taxon-name-part-type="genus">Ceratothoa</tp:taxon-name-part> <tp:taxon-name-part taxon-name-part-type="species">imbricata</tp:taxon-name-part></tp:taxon-name></italic> as it appeared similar to the brood young of <italic><tp:taxon-name><tp:taxon-name-part taxon-name-part-type="genus">Ceratothoa</tp:taxon-name-part> <tp:taxon-name-part taxon-name-part-type="species">imbricata</tp:taxon-name-part></tp:taxon-name></italic> and according to the label it was also reported as coming from the jelly blubber, <italic><tp:taxon-name><tp:taxon-name-part taxon-name-part-type="genus">Catostylus</tp:taxon-name-part> <tp:taxon-name-part taxon-name-part-type="species">mosaicus</tp:taxon-name-part></tp:taxon-name></italic> (recorded as <italic><tp:taxon-name><tp:taxon-name-part taxon-name-part-type="genus">Catostylus</tp:taxon-name-part> <tp:taxon-name-part taxon-name-part-type="species">mosaicus</tp:taxon-name-part></tp:taxon-name></italic>).</p><p>Due to the species being based on a single immature specimen (as well as a lack of a type specimen and an incomplete description), this species is hereby considered <italic>nomen dubium</italic>.</p></tp:treatment-sec><ref-list><ref id="B60"><mixed-citation xmlns:xlink="http://www.w3.org/1999/xlink" xlink:type="simple">
          <person-group><name name-style="western"><surname>Haswell</surname><given-names>WA</given-names></name></person-group> (<year>1882</year>) <source>Catalogue of the Australian stalk- and sessile-eyed <tp:taxon-name><tp:taxon-name-part taxon-name-part-type="subphylum">Crustacea</tp:taxon-name-part></tp:taxon-name></source>. <publisher-name>The Australian Museum</publisher-name>, <publisher-loc>Sydney</publisher-loc>, <fpage>1</fpage>–<lpage>324</lpage>. doi: <ext-link xlink:type="simple" ext-link-type="doi" xlink:href="10.5962/bhl.title.1948">10.5962/bhl.title.1948</ext-link></mixed-citation></ref><ref id="B61"><mixed-citation xmlns:xlink="http://www.w3.org/1999/xlink" xlink:type="simple">
          <person-group><name name-style="western"><surname>Haswell</surname><given-names>WA</given-names></name></person-group> (<year>1885</year>) <article-title>A revision of the Australian <tp:taxon-name><tp:taxon-name-part taxon-name-part-type="order">Isopoda</tp:taxon-name-part></tp:taxon-name>.</article-title> <source>Proceedings of the Linnean Society of New South Wales</source> <volume>9</volume>: <fpage>1001</fpage>–<lpage>1016</lpage>.</mixed-citation></ref><ref id="B162"><mixed-citation xmlns:xlink="http://www.w3.org/1999/xlink" xlink:type="simple">
          <person-group><name name-style="western"><surname>Stebbing</surname><given-names>TRR</given-names></name></person-group> (<year>1893</year>) <source>A History of <tp:taxon-name><tp:taxon-name-part taxon-name-part-type="subphylum">Crustacea</tp:taxon-name-part></tp:taxon-name>. Recent <tp:taxon-name><tp:taxon-name-part taxon-name-part-type="class">Malacostraca</tp:taxon-name-part></tp:taxon-name></source>. <publisher-name>Kegan Paul, Trench, Trubner &amp; Co. Ltd.</publisher-name>, <publisher-loc>London</publisher-loc>, <size units="page">466 pp</size>.</mixed-citation></ref><ref id="B58"><mixed-citation xmlns:xlink="http://www.w3.org/1999/xlink" xlink:type="simple">
          <person-group><name name-style="western"><surname>Hale</surname><given-names>HM</given-names></name></person-group> (<year>1926</year>) <article-title>Review of Australian isopods of the cymothoid group. Part II.</article-title> <source>Transactions of the Royal Society of South Australia</source> <volume>50</volume>: <fpage>201</fpage>–<lpage>234</lpage>.</mixed-citation></ref><ref id="B13"><mixed-citation xmlns:xlink="http://www.w3.org/1999/xlink" xlink:type="simple">
          <person-group><name name-style="western"><surname>Barnard</surname><given-names>KH</given-names></name></person-group> (<year>1940</year>) <article-title>Contributions to the crustacean fauna of South Africa. 12. Further additions to the <tp:taxon-name><tp:taxon-name-part taxon-name-part-type="order">Tanaidacea</tp:taxon-name-part></tp:taxon-name>, <tp:taxon-name><tp:taxon-name-part taxon-name-part-type="order">Isopoda</tp:taxon-name-part></tp:taxon-name>, and <tp:taxon-name><tp:taxon-name-part taxon-name-part-type="order">Amphipoda</tp:taxon-name-part></tp:taxon-name>, together with keys for the identification of the hitherto recorded marine and freshwater species.</article-title> <source>Annals of the South African Museum</source> <volume>32</volume>: <fpage>381</fpage>–<lpage>543</lpage>.</mixed-citation></ref><ref id="B176"><mixed-citation xmlns:xlink="http://www.w3.org/1999/xlink" xlink:type="simple">
          <person-group><name name-style="western"><surname>Trilles</surname><given-names>J-P</given-names></name></person-group> (<year>1972c</year>) <article-title>Sur quatre isopodes cymothoides du Pacifique (Nouvelle Caledonie).</article-title> <source>Cahiers de l’Office de Recherche Scientifiques et Techniques Outre Mers, série Océanographique</source> <volume>10</volume>: <fpage>3</fpage>–<lpage>17</lpage>.</mixed-citation></ref><ref id="B59"><mixed-citation xmlns:xlink="http://www.w3.org/1999/xlink" xlink:type="simple">
          <person-group><name name-style="western"><surname>Haswell</surname><given-names>WA</given-names></name></person-group> (<year>1881</year>) <article-title>On some new Australian marine <tp:taxon-name><tp:taxon-name-part taxon-name-part-type="order">Isopoda</tp:taxon-name-part></tp:taxon-name>. Part I.</article-title> <source>Proceedings of the Linnean Society of New South Wales</source> <volume>5</volume>: <fpage>470</fpage>–<lpage>481</lpage>. doi: <ext-link xlink:type="simple" ext-link-type="doi" xlink:href="10.5962/bhl.part.15890">10.5962/bhl.part.15890</ext-link></mixed-citation></ref></ref-list></tp:taxon-treatment>
