# Supplementary material for: Redescription of poorly known species of Ceratothoa Dana, 1852 (Crustacea, Isopoda, Cymothoidae), based on original type material
Source: Zookeys. 2016 May 25;(592):39–91. doi: 10.3897/zookeys.592.8098 (PMC4926636; doi:10.3897/zookeys.592.8098)
Supplement: XML Treatment for Ceratothoa poutassouiensis [file zookeys.592.8098-treatment13.xml]

<!DOCTYPE tp:taxon-treatment
  PUBLIC "-//TaxonX//DTD Taxonomic Treatment Publishing DTD v0 20100105//EN" "tax-treatment-NSO.dtd">
<tp:taxon-treatment xmlns:tp="http://www.plazi.org/taxpub"><tp:treatment-meta><kwd-group><label>Taxon classification</label><kwd><named-content content-type="kingdom">Animalia</named-content></kwd><kwd><named-content content-type="order">Isopoda</named-content></kwd><kwd><named-content content-type="family">Cymothoidae</named-content></kwd></kwd-group><mixed-citation publication-type="journal"><person-group><name><surname>Hadfield</surname><given-names>Kerry A.</given-names></name><name><surname>Bruce</surname><given-names>Niel L.</given-names></name><name><surname>Smit</surname><given-names>Nico J.</given-names></name></person-group><article-title>Redescription of poorly known species of <italic><tp:taxon-name><tp:taxon-name-part taxon-name-part-type="genus">Ceratothoa</tp:taxon-name-part></tp:taxon-name></italic> Dana, 1852 (<tp:taxon-name><tp:taxon-name-part taxon-name-part-type="subphylum">Crustacea</tp:taxon-name-part></tp:taxon-name>, <tp:taxon-name><tp:taxon-name-part taxon-name-part-type="order">Isopoda</tp:taxon-name-part></tp:taxon-name>, <tp:taxon-name><tp:taxon-name-part taxon-name-part-type="family">Cymothoidae</tp:taxon-name-part></tp:taxon-name>), based on original type material</article-title><source>Zookeys</source><day>25</day><month>5</month><year>2016</year><volume>2016</volume><issue>592</issue><fpage>39</fpage><lpage>91</lpage><pub-id pub-id-type="doi">10.3897/zookeys.592.8098</pub-id></mixed-citation></tp:treatment-meta><tp:nomenclature><tp:taxon-name>
              <tp:taxon-name-part taxon-name-part-type="genus">Ceratothoa</tp:taxon-name-part>
              <tp:taxon-name-part taxon-name-part-type="species">poutassouiensis</tp:taxon-name-part>
            </tp:taxon-name><tp:taxon-authority>(Penso, 1939)</tp:taxon-authority><tp:taxon-status xmlns:xlink="http://www.w3.org/1999/xlink" xlink:type="simple">nomen dubium</tp:taxon-status><tp:nomenclature-citation-list><tp:nomenclature-citation><tp:taxon-name>
                  <tp:taxon-name-part taxon-name-part-type="genus">Meinertia</tp:taxon-name-part> <tp:taxon-name-part taxon-name-part-type="species">poutassouiensis</tp:taxon-name-part></tp:taxon-name><comment>Brian, 1939: 20–24 [<italic>nomen nudum</italic>]. </comment></tp:nomenclature-citation><tp:nomenclature-citation><tp:taxon-name>
                  <tp:taxon-name-part taxon-name-part-type="genus">Meinertia</tp:taxon-name-part> (<tp:taxon-name-part taxon-name-part-type="subgenus">Ceratothoa</tp:taxon-name-part>) <tp:taxon-name-part taxon-name-part-type="species">potassoniensis</tp:taxon-name-part></tp:taxon-name><comment>
                  .—<xref ref-type="bibr" rid="B117">Penso 1939</xref>: 1, figs 1–2 [<italic>lapsus</italic>]. </comment></tp:nomenclature-citation><tp:nomenclature-citation><tp:taxon-name>
                  <tp:taxon-name-part taxon-name-part-type="genus">Ceratothoa</tp:taxon-name-part> <tp:taxon-name-part taxon-name-part-type="species">poutassouiensis</tp:taxon-name-part></tp:taxon-name><comment>.—<xref ref-type="bibr" rid="B181">Trilles 1994</xref>: 127.—<xref ref-type="bibr" rid="B66">Horton 2000</xref>: 1042. </comment></tp:nomenclature-citation></tp:nomenclature-citation-list></tp:nomenclature><tp:treatment-sec sec-type="host"><title>Hosts.</title><p>
              <italic><tp:taxon-name><tp:taxon-name-part taxon-name-part-type="genus">Micromesistius</tp:taxon-name-part> <tp:taxon-name-part taxon-name-part-type="species">poutassou</tp:taxon-name-part></tp:taxon-name></italic> (previously <italic><tp:taxon-name><tp:taxon-name-part taxon-name-part-type="genus">Gadus</tp:taxon-name-part> <tp:taxon-name-part taxon-name-part-type="species">potassoa</tp:taxon-name-part></tp:taxon-name></italic>).</p></tp:treatment-sec><tp:treatment-sec sec-type="remarks"><title>Remarks.</title><p>These two species names, published in the same year, refer to the same species. <xref ref-type="bibr" rid="B21">Brian (1939)</xref> stated that “… <italic>this isopod circa 2 cm in length … a species of</italic> <tp:taxon-name><tp:taxon-name-part taxon-name-part-type="genus">Meinertia</tp:taxon-name-part></tp:taxon-name> <italic>deserves to be described as it seems to be a new species, I hope to be able to publish the description of this species which I call</italic> <tp:taxon-name><tp:taxon-name-part taxon-name-part-type="genus">Meinertia</tp:taxon-name-part> <tp:taxon-name-part taxon-name-part-type="species">poutassouiensis</tp:taxon-name-part></tp:taxon-name>”. <xref ref-type="bibr" rid="B66">Horton (2000)</xref> added that both authors cited the species as found on <italic><tp:taxon-name><tp:taxon-name-part taxon-name-part-type="genus">Micromesistius</tp:taxon-name-part> <tp:taxon-name-part taxon-name-part-type="species">poutassou</tp:taxon-name-part></tp:taxon-name></italic> (as <italic><tp:taxon-name><tp:taxon-name-part taxon-name-part-type="genus">Gadus</tp:taxon-name-part> <tp:taxon-name-part taxon-name-part-type="species">potassoa</tp:taxon-name-part></tp:taxon-name></italic>), but it was inadequately described with two uninformative figures in <xref ref-type="bibr" rid="B117">Penso (1939)</xref>. This lack of sufficient information, lack of types to redescribe the species and lack of the location of the type material lead <xref ref-type="bibr" rid="B66">Horton (2000)</xref> to place <italic><tp:taxon-name><tp:taxon-name-part taxon-name-part-type="genus">Ceratothoa</tp:taxon-name-part> <tp:taxon-name-part taxon-name-part-type="species">poutassouiensis</tp:taxon-name-part></tp:taxon-name></italic> (Brian, 1939) into <italic>nomen nudum</italic>. The mention of size alone by <xref ref-type="bibr" rid="B21">Brian (1939)</xref> does not meet the criteria of availability, specifically ICZN Article 13.1.1, as it does not differentiate or define the species; Brian’s name is therefore not available so the authority has to be <xref ref-type="bibr" rid="B117">Penso (1939)</xref> as Penso provided two figures of the species thereby validating the name. The correct spelling of the epithet remains that proposed by <xref ref-type="bibr" rid="B21">Brian (1939)</xref>. Given the lack of a descriptive data, lack of types and lack of a specific type locality, the species is here regarded as <italic>nomen dubium</italic>.</p></tp:treatment-sec><ref-list><ref id="B117"><mixed-citation xmlns:xlink="http://www.w3.org/1999/xlink" xlink:type="simple">
          <person-group><name name-style="western"><surname>Penso</surname><given-names>G</given-names></name></person-group> (<year>1939</year>) <article-title>Nuovo parassita e nuova parassitosi del “<italic><tp:taxon-name><tp:taxon-name-part taxon-name-part-type="genus">Gadus</tp:taxon-name-part> <tp:taxon-name-part taxon-name-part-type="species">potassou</tp:taxon-name-part></tp:taxon-name></italic>”.</article-title> <source>Corriere della Pesca</source>, <volume>Anno 12</volume>: <lpage>1</lpage>.</mixed-citation></ref><ref id="B181"><mixed-citation xmlns:xlink="http://www.w3.org/1999/xlink" xlink:type="simple">
          <person-group><name name-style="western"><surname>Trilles</surname><given-names>J-P</given-names></name></person-group> (<year>1994</year>) <article-title>Les <tp:taxon-name><tp:taxon-name-part taxon-name-part-type="family">Cymothoidae</tp:taxon-name-part></tp:taxon-name> (<tp:taxon-name><tp:taxon-name-part taxon-name-part-type="subphylum">Crustacea</tp:taxon-name-part></tp:taxon-name>, <tp:taxon-name><tp:taxon-name-part taxon-name-part-type="order">Isopoda</tp:taxon-name-part></tp:taxon-name>) du Monde. Podrome pour une faune.</article-title> <source>Studia Marina</source> <volume>21/22</volume>: <fpage>1</fpage>–<lpage>288</lpage>. [for 1991]</mixed-citation></ref><ref id="B66"><mixed-citation xmlns:xlink="http://www.w3.org/1999/xlink" xlink:type="simple">
          <person-group><name name-style="western"><surname>Horton</surname><given-names>T</given-names></name></person-group> (<year>2000</year>) <article-title><italic><tp:taxon-name><tp:taxon-name-part taxon-name-part-type="genus">Ceratothoa</tp:taxon-name-part> <tp:taxon-name-part taxon-name-part-type="species">steindachneri</tp:taxon-name-part></tp:taxon-name></italic> (<tp:taxon-name><tp:taxon-name-part taxon-name-part-type="order">Isopoda</tp:taxon-name-part></tp:taxon-name>: <tp:taxon-name><tp:taxon-name-part taxon-name-part-type="family">Cymothoidae</tp:taxon-name-part></tp:taxon-name>) new to British waters with a key to north-east Atlantic and Mediterranean <italic><tp:taxon-name><tp:taxon-name-part taxon-name-part-type="genus">Ceratothoa</tp:taxon-name-part></tp:taxon-name></italic>.</article-title> <source>Journal of the Marine Biological Association of the United Kingdom</source> <volume>80</volume>: <fpage>1041</fpage>–<lpage>1052</lpage>. doi: <ext-link xlink:type="simple" ext-link-type="doi" xlink:href="10.1017/S0025315400003106">10.1017/S0025315400003106</ext-link></mixed-citation></ref><ref id="B21"><mixed-citation xmlns:xlink="http://www.w3.org/1999/xlink" xlink:type="simple">
          <person-group><name name-style="western"><surname>Brian</surname><given-names>A</given-names></name></person-group> (<year>1939</year>) <article-title>I parassiti del nasello nel mare Ligure (<italic><tp:taxon-name><tp:taxon-name-part taxon-name-part-type="genus">Clavella</tp:taxon-name-part> <tp:taxon-name-part taxon-name-part-type="species">stellata</tp:taxon-name-part></tp:taxon-name></italic>) (Kröyer) nuova del Mediterraneo.</article-title> <source>Corriere della Pesca</source> <volume>32</volume>: <fpage>20</fpage>–<lpage>24</lpage>.</mixed-citation></ref></ref-list></tp:taxon-treatment>
