# Supplementary material for: Redescription of poorly known species of Ceratothoa Dana, 1852 (Crustacea, Isopoda, Cymothoidae), based on original type material
Source: Zookeys. 2016 May 25;(592):39–91. doi: 10.3897/zookeys.592.8098 (PMC4926636; doi:10.3897/zookeys.592.8098)
Supplement: XML Treatment for Ceratothoa transversa [file zookeys.592.8098-treatment14.xml]

<!DOCTYPE tp:taxon-treatment
  PUBLIC "-//TaxonX//DTD Taxonomic Treatment Publishing DTD v0 20100105//EN" "tax-treatment-NSO.dtd">
<tp:taxon-treatment xmlns:tp="http://www.plazi.org/taxpub"><tp:treatment-meta><kwd-group><label>Taxon classification</label><kwd><named-content content-type="kingdom">Animalia</named-content></kwd><kwd><named-content content-type="order">Isopoda</named-content></kwd><kwd><named-content content-type="family">Cymothoidae</named-content></kwd></kwd-group><mixed-citation publication-type="journal"><person-group><name><surname>Hadfield</surname><given-names>Kerry A.</given-names></name><name><surname>Bruce</surname><given-names>Niel L.</given-names></name><name><surname>Smit</surname><given-names>Nico J.</given-names></name></person-group><article-title>Redescription of poorly known species of <italic><tp:taxon-name><tp:taxon-name-part taxon-name-part-type="genus">Ceratothoa</tp:taxon-name-part></tp:taxon-name></italic> Dana, 1852 (<tp:taxon-name><tp:taxon-name-part taxon-name-part-type="subphylum">Crustacea</tp:taxon-name-part></tp:taxon-name>, <tp:taxon-name><tp:taxon-name-part taxon-name-part-type="order">Isopoda</tp:taxon-name-part></tp:taxon-name>, <tp:taxon-name><tp:taxon-name-part taxon-name-part-type="family">Cymothoidae</tp:taxon-name-part></tp:taxon-name>), based on original type material</article-title><source>Zookeys</source><day>25</day><month>5</month><year>2016</year><volume>2016</volume><issue>592</issue><fpage>39</fpage><lpage>91</lpage><pub-id pub-id-type="doi">10.3897/zookeys.592.8098</pub-id></mixed-citation></tp:treatment-meta><tp:nomenclature><tp:taxon-name>
              <tp:taxon-name-part taxon-name-part-type="genus">Ceratothoa</tp:taxon-name-part>
              <tp:taxon-name-part taxon-name-part-type="species">transversa</tp:taxon-name-part>
            </tp:taxon-name><tp:taxon-authority>(Richardson, 1901)</tp:taxon-authority><tp:taxon-status xmlns:xlink="http://www.w3.org/1999/xlink" xlink:type="simple">species inquirenda</tp:taxon-status><xref ref-type="fig" rid="F11">Figure 11</xref><tp:nomenclature-citation-list><tp:nomenclature-citation><tp:taxon-name>
                  <tp:taxon-name-part taxon-name-part-type="genus">Meinertia</tp:taxon-name-part> <tp:taxon-name-part taxon-name-part-type="species">transversa</tp:taxon-name-part></tp:taxon-name><comment>Richardson, 1900: 221 [<italic>nomen nudum</italic>]. </comment></tp:nomenclature-citation><tp:nomenclature-citation><tp:taxon-name>
                  <tp:taxon-name-part taxon-name-part-type="genus">Meinertia</tp:taxon-name-part> <tp:taxon-name-part taxon-name-part-type="species">transversa</tp:taxon-name-part></tp:taxon-name><comment>Richardson, 1901: 529–530, figs 12–13; <xref ref-type="bibr" rid="B131">1905</xref>: 243, figs 250–252.—<xref ref-type="bibr" rid="B86">Menzies and Frankenberg 1966</xref>: 9.—<xref ref-type="bibr" rid="B156">Schultz 1969</xref>: 156, fig. 234.—<xref ref-type="bibr" rid="B87">Menzies and Kruczynski 1983</xref>: 39. </comment></tp:nomenclature-citation><tp:nomenclature-citation><tp:taxon-name>
                  <tp:taxon-name-part taxon-name-part-type="genus">Ceratothoa</tp:taxon-name-part> <tp:taxon-name-part taxon-name-part-type="species">transversa</tp:taxon-name-part></tp:taxon-name><comment>.—<xref ref-type="bibr" rid="B30">Brusca 1981</xref>: 178.—<xref ref-type="bibr" rid="B181">Trilles 1994</xref>: 128. </comment></tp:nomenclature-citation></tp:nomenclature-citation-list></tp:nomenclature><tp:treatment-sec sec-type="material"><title>Material examined.</title><p>
              <italic>Holotype</italic>. United States <named-content xmlns:xlink="http://www.w3.org/1999/xlink" xlink:type="simple" content-type="institution" xlink:href="http://grbio.org/institution/national-museum"><named-content xlink:type="simple" content-type="institution" xlink:href="http://grbio.org/institution/national-museum-0"><named-content xlink:type="simple" content-type="institution" xlink:href="http://grbio.org/institution/national-museum-1">National <named-content xlink:type="simple" content-type="institution" xlink:href="http://grbio.org/institution/museum-0">Museum</named-content></named-content></named-content></named-content>, USA (<named-content xmlns:xlink="http://www.w3.org/1999/xlink" content-type="dwc:institutional_code" xlink:type="simple">USNM</named-content> 9728) – immature specimen (17 mm <abbrev xmlns:xlink="http://www.w3.org/1999/xlink" xlink:title="total length" xlink:type="simple">TL</abbrev>; 7 mm <abbrev xmlns:xlink="http://www.w3.org/1999/xlink" xlink:title="width" xlink:type="simple">W</abbrev>) collected from the Gulf of Mexico, <italic>Albatross</italic> Station 2395, U.S.F.C., 347 fms (635 metres), host unknown.</p></tp:treatment-sec><tp:treatment-sec sec-type="distribution"><title>Distribution.</title><p>Between the Mississippi Delta and Cedar Keys, Florida (<xref ref-type="bibr" rid="B128">Richardson 1900</xref>, <xref ref-type="bibr" rid="B129">1901</xref>, <xref ref-type="bibr" rid="B131">1905</xref>, <xref ref-type="bibr" rid="B86">Menzies and Frankenberg 1966</xref>, <xref ref-type="bibr" rid="B156">Schultz 1969</xref>).</p></tp:treatment-sec><tp:treatment-sec sec-type="host"><title>Hosts.</title><p>Unknown.</p></tp:treatment-sec><tp:treatment-sec sec-type="remarks"><title>Remarks.</title><p>
              <italic><tp:taxon-name><tp:taxon-name-part taxon-name-part-type="genus">Ceratothoa</tp:taxon-name-part> <tp:taxon-name-part taxon-name-part-type="species">transversa</tp:taxon-name-part></tp:taxon-name></italic> was originally noted as having a cephalon only slightly immersed in pereonite 1; long antennae extending past pereonite 1; uropods slightly longer than the pleotelson; and a sub-triangular pleotelson.</p><p>
              <xref ref-type="bibr" rid="B128">Richardson (1900)</xref> mentioned the name <italic><tp:taxon-name><tp:taxon-name-part taxon-name-part-type="genus">Meinertia</tp:taxon-name-part> <tp:taxon-name-part taxon-name-part-type="species">transversa</tp:taxon-name-part></tp:taxon-name></italic> without differentiating characters or figures, without type locality, type deposition or type host, referring only to an "in press" paper and as such that name is a <italic>nomen nudum</italic>. <xref ref-type="bibr" rid="B129">Richardson (1901)</xref> later gave a short description of the species with figures of the cephalon and pleon were given. <xref ref-type="bibr" rid="B156">Schultz (1969)</xref> commented that this species is probably based on a young individual and <xref ref-type="bibr" rid="B87">Menzies and Kruczynski (1983)</xref> further stated that this species has never been adequately illustrated and probably also represents an <italic><tp:taxon-name><tp:taxon-name-part taxon-name-part-type="genus">Aegathoa</tp:taxon-name-part></tp:taxon-name></italic>-stage specimen as uropodal rami and pleotelson are shown with setae by <xref ref-type="bibr" rid="B128">Richardson (1900</xref>, <xref ref-type="bibr" rid="B129">1901</xref>, <xref ref-type="bibr" rid="B131">1905</xref>).</p><!--PageBreak--><p>Examination of the holotype confirmed that it is an immature specimen. The antennae extend into the middle of pereonite 1, the pleon is almost as wide as the pereon, there are a few setae on the uropods and pleotelson, the pleopods overlap and the appendix masculina is absent. Without an adult female to characterise the species, and no known hosts to assist in directing the collection of a new specimen, the identity of this species is uncertain and therefore <italic><tp:taxon-name><tp:taxon-name-part taxon-name-part-type="genus">Ceratothoa</tp:taxon-name-part> <tp:taxon-name-part taxon-name-part-type="species">transversa</tp:taxon-name-part></tp:taxon-name></italic> is hereby placed into <italic>species inquirenda</italic>.</p><fig id="F11" position="float" orientation="portrait"><label>Figure 11.</label><caption><p>
          <italic><tp:taxon-name><tp:taxon-name-part taxon-name-part-type="genus">Ceratothoa</tp:taxon-name-part> <tp:taxon-name-part taxon-name-part-type="species">transversa</tp:taxon-name-part></tp:taxon-name></italic> (Richardson, 1901), immature male holotype (17 mm) (<named-content xmlns:xlink="http://www.w3.org/1999/xlink" content-type="dwc:institutional_code" xlink:type="simple">USNM</named-content> 9728). <bold>A, B</bold> dorsal view.</p></caption><graphic xmlns:xlink="http://www.w3.org/1999/xlink" xlink:href="zookeys-592-039-g011.jpg" position="float" orientation="portrait" xlink:type="simple" id="oo_89960.jpg"/></fig></tp:treatment-sec><ref-list><ref id="B131"><mixed-citation xmlns:xlink="http://www.w3.org/1999/xlink" xlink:type="simple">
          <person-group><name name-style="western"><surname>Richardson</surname><given-names>H</given-names></name></person-group> (<year>1905</year>) <article-title>A monograph on the isopods of North America.</article-title> <source>Bulletin of the United States National Museum</source> <volume>54</volume>: <fpage>1</fpage>–<lpage>727</lpage>. doi: <ext-link xlink:type="simple" ext-link-type="doi" xlink:href="10.5479/si.03629236.54.i">10.5479/si.03629236.54.i</ext-link></mixed-citation></ref><ref id="B86"><mixed-citation xmlns:xlink="http://www.w3.org/1999/xlink" xlink:type="simple">
          <person-group><name name-style="western"><surname>Menzies</surname><given-names>RJ</given-names></name><name name-style="western"><surname>Frankenberg</surname><given-names>D</given-names></name></person-group> (<year>1966</year>) <source>Handbook on the common marine isopod <tp:taxon-name><tp:taxon-name-part taxon-name-part-type="subphylum">Crustacea</tp:taxon-name-part></tp:taxon-name> of Georgia.</source> <publisher-name>University of Georgia Press</publisher-name>, <publisher-loc>Athens</publisher-loc>, <size units="page">93 pp</size>.</mixed-citation></ref><ref id="B156"><mixed-citation xmlns:xlink="http://www.w3.org/1999/xlink" xlink:type="simple">
          <person-group><name name-style="western"><surname>Schultz</surname><given-names>GA</given-names></name></person-group> (<year>1969</year>) <source>How to know the marine isopod crustaceans</source>. <publisher-name>Wm. C. Brown</publisher-name>, <publisher-loc>Iowa</publisher-loc>, <size units="page">359 pp</size>.</mixed-citation></ref><ref id="B87"><mixed-citation xmlns:xlink="http://www.w3.org/1999/xlink" xlink:type="simple">
          <person-group><name name-style="western"><surname>Menzies</surname><given-names>RJ</given-names></name><name name-style="western"><surname>Kruczynski</surname><given-names>WL</given-names></name></person-group> (<year>1983</year>) <article-title>Isopod <tp:taxon-name><tp:taxon-name-part taxon-name-part-type="subphylum">Crustacea</tp:taxon-name-part></tp:taxon-name> (exclusive of <tp:taxon-name><tp:taxon-name-part taxon-name-part-type="suborder">Epicaridea</tp:taxon-name-part></tp:taxon-name>).</article-title> <source>Memoirs of the Hourglass Cruises</source> <volume>6</volume>: <fpage>1</fpage>–<lpage>126</lpage>.</mixed-citation></ref><ref id="B30"><mixed-citation xmlns:xlink="http://www.w3.org/1999/xlink" xlink:type="simple">
          <person-group><name name-style="western"><surname>Brusca</surname><given-names>RC</given-names></name></person-group> (<year>1981</year>) <article-title>A monograph on the <tp:taxon-name><tp:taxon-name-part taxon-name-part-type="order">Isopoda</tp:taxon-name-part></tp:taxon-name> <tp:taxon-name><tp:taxon-name-part taxon-name-part-type="family">Cymothoidae</tp:taxon-name-part></tp:taxon-name> (<tp:taxon-name><tp:taxon-name-part taxon-name-part-type="subphylum">Crustacea</tp:taxon-name-part></tp:taxon-name>) of the eastern Pacific.</article-title> <source>Zoological Journal of the Linnean Society</source> <volume>73</volume>: <fpage>117</fpage>–<lpage>199</lpage>. doi: <ext-link xlink:type="simple" ext-link-type="doi" xlink:href="10.1111/j.1096-3642.1981.tb01592.x">10.1111/j.1096-3642.1981.tb01592.x</ext-link></mixed-citation></ref><ref id="B181"><mixed-citation xmlns:xlink="http://www.w3.org/1999/xlink" xlink:type="simple">
          <person-group><name name-style="western"><surname>Trilles</surname><given-names>J-P</given-names></name></person-group> (<year>1994</year>) <article-title>Les <tp:taxon-name><tp:taxon-name-part taxon-name-part-type="family">Cymothoidae</tp:taxon-name-part></tp:taxon-name> (<tp:taxon-name><tp:taxon-name-part taxon-name-part-type="subphylum">Crustacea</tp:taxon-name-part></tp:taxon-name>, <tp:taxon-name><tp:taxon-name-part taxon-name-part-type="order">Isopoda</tp:taxon-name-part></tp:taxon-name>) du Monde. Podrome pour une faune.</article-title> <source>Studia Marina</source> <volume>21/22</volume>: <fpage>1</fpage>–<lpage>288</lpage>. [for 1991]</mixed-citation></ref><ref id="B128"><mixed-citation xmlns:xlink="http://www.w3.org/1999/xlink" xlink:type="simple">
          <person-group><name name-style="western"><surname>Richardson</surname><given-names>H</given-names></name></person-group> (<year>1900</year>) <article-title>Synopses of North American invertebrates. VIII. The <tp:taxon-name><tp:taxon-name-part taxon-name-part-type="order">Isopoda</tp:taxon-name-part></tp:taxon-name>. Part I. <tp:taxon-name><tp:taxon-name-part taxon-name-part-type="order">Chelifera</tp:taxon-name-part></tp:taxon-name>, <tp:taxon-name><tp:taxon-name-part taxon-name-part-type="suborder">Flabellifera</tp:taxon-name-part></tp:taxon-name>, <tp:taxon-name><tp:taxon-name-part taxon-name-part-type="suborder">Valvifera</tp:taxon-name-part></tp:taxon-name>.</article-title> <source>American Naturalist</source> <volume>34</volume>: <fpage>207</fpage>–<lpage>230</lpage>. doi: <ext-link xlink:type="simple" ext-link-type="doi" xlink:href="10.1086/277593">10.1086/277593</ext-link></mixed-citation></ref><ref id="B129"><mixed-citation xmlns:xlink="http://www.w3.org/1999/xlink" xlink:type="simple">
          <person-group><name name-style="western"><surname>Richardson</surname><given-names>H</given-names></name></person-group> (<year>1901</year>) <article-title>Key to the isopods of the Atlantic coast of North America with descriptions of new and little known species.</article-title> <source>Proceedings of the United States National Museum</source> <volume>23</volume>: <fpage>493</fpage>–<lpage>579</lpage>. doi: <ext-link xlink:type="simple" ext-link-type="doi" xlink:href="10.5479/si.00963801.23-1222.493">10.5479/si.00963801.23-1222.493</ext-link></mixed-citation></ref></ref-list></tp:taxon-treatment>
