# Supplementary material for: Redescription of poorly known species of Ceratothoa Dana, 1852 (Crustacea, Isopoda, Cymothoidae), based on original type material
Source: Zookeys. 2016 May 25;(592):39–91. doi: 10.3897/zookeys.592.8098 (PMC4926636; doi:10.3897/zookeys.592.8098)
Supplement: XML Treatment for Elthusa parva [file zookeys.592.8098-treatment16.xml]

<!DOCTYPE tp:taxon-treatment
  PUBLIC "-//TaxonX//DTD Taxonomic Treatment Publishing DTD v0 20100105//EN" "tax-treatment-NSO.dtd">
<tp:taxon-treatment xmlns:tp="http://www.plazi.org/taxpub"><tp:treatment-meta><kwd-group><label>Taxon classification</label><kwd><named-content content-type="kingdom">Animalia</named-content></kwd><kwd><named-content content-type="order">Isopoda</named-content></kwd><kwd><named-content content-type="family">Cymothoidae</named-content></kwd></kwd-group><mixed-citation publication-type="journal"><person-group><name><surname>Hadfield</surname><given-names>Kerry A.</given-names></name><name><surname>Bruce</surname><given-names>Niel L.</given-names></name><name><surname>Smit</surname><given-names>Nico J.</given-names></name></person-group><article-title>Redescription of poorly known species of <italic><tp:taxon-name><tp:taxon-name-part taxon-name-part-type="genus">Ceratothoa</tp:taxon-name-part></tp:taxon-name></italic> Dana, 1852 (<tp:taxon-name><tp:taxon-name-part taxon-name-part-type="subphylum">Crustacea</tp:taxon-name-part></tp:taxon-name>, <tp:taxon-name><tp:taxon-name-part taxon-name-part-type="order">Isopoda</tp:taxon-name-part></tp:taxon-name>, <tp:taxon-name><tp:taxon-name-part taxon-name-part-type="family">Cymothoidae</tp:taxon-name-part></tp:taxon-name>), based on original type material</article-title><source>Zookeys</source><day>25</day><month>5</month><year>2016</year><volume>2016</volume><issue>592</issue><fpage>39</fpage><lpage>91</lpage><pub-id pub-id-type="doi">10.3897/zookeys.592.8098</pub-id></mixed-citation></tp:treatment-meta><tp:nomenclature><tp:taxon-name>
              <tp:taxon-name-part taxon-name-part-type="genus">Elthusa</tp:taxon-name-part>
              <tp:taxon-name-part taxon-name-part-type="species">parva</tp:taxon-name-part>
            </tp:taxon-name><tp:taxon-authority>(Richardson, 1910)</tp:taxon-authority><tp:taxon-status xmlns:xlink="http://www.w3.org/1999/xlink" xlink:type="simple">comb. n.</tp:taxon-status><xref ref-type="fig" rid="F12">Figure 12</xref><!--PageBreak--><tp:nomenclature-citation-list><tp:nomenclature-citation><tp:taxon-name>
                  <tp:taxon-name-part taxon-name-part-type="genus">Meinertia</tp:taxon-name-part> <tp:taxon-name-part taxon-name-part-type="species">parva</tp:taxon-name-part></tp:taxon-name><comment>Richardson, 1910: 21, fig. 20. </comment></tp:nomenclature-citation><tp:nomenclature-citation><tp:taxon-name>
                  <tp:taxon-name-part taxon-name-part-type="genus">Codonophilus</tp:taxon-name-part> <tp:taxon-name-part taxon-name-part-type="species">parvus</tp:taxon-name-part></tp:taxon-name><comment>.—<xref ref-type="bibr" rid="B107">Nierstrasz 1931</xref>: 132. </comment></tp:nomenclature-citation><tp:nomenclature-citation><tp:taxon-name>
                  <tp:taxon-name-part taxon-name-part-type="genus">Ceratothoa</tp:taxon-name-part> <tp:taxon-name-part taxon-name-part-type="species">parva</tp:taxon-name-part></tp:taxon-name><comment>.—<xref ref-type="bibr" rid="B181">Trilles 1994</xref>: 127. </comment></tp:nomenclature-citation></tp:nomenclature-citation-list></tp:nomenclature><tp:treatment-sec sec-type="material"><title>Material examined.</title><p>
              <italic>Holotype</italic>. United States <named-content xmlns:xlink="http://www.w3.org/1999/xlink" xlink:type="simple" content-type="institution" xlink:href="http://grbio.org/institution/national-museum"><named-content xlink:type="simple" content-type="institution" xlink:href="http://grbio.org/institution/national-museum-0"><named-content xlink:type="simple" content-type="institution" xlink:href="http://grbio.org/institution/national-museum-1">National <named-content xlink:type="simple" content-type="institution" xlink:href="http://grbio.org/institution/museum-0">Museum</named-content></named-content></named-content></named-content>, USA (<named-content xmlns:xlink="http://www.w3.org/1999/xlink" content-type="dwc:institutional_code" xlink:type="simple">USNM</named-content> 40938) – female (19 mm <abbrev xmlns:xlink="http://www.w3.org/1999/xlink" xlink:title="total length" xlink:type="simple">TL</abbrev>; 8.5 mm <abbrev xmlns:xlink="http://www.w3.org/1999/xlink" xlink:title="width" xlink:type="simple">W</abbrev>), collected from Opol, Mindanao, Philippines, 4 August 1909, host unknown (<xref ref-type="bibr" rid="B132">Richardson 1910</xref>).</p></tp:treatment-sec><tp:treatment-sec sec-type="remarks"><title>Remarks.</title><p>
              <italic><tp:taxon-name><tp:taxon-name-part taxon-name-part-type="genus">Ceratothoa</tp:taxon-name-part> <tp:taxon-name-part taxon-name-part-type="species">parva</tp:taxon-name-part></tp:taxon-name></italic> was originally described as having distinct eyes; rounded anterolateral processes on pereonite 1 which extend half the length of the cephalon; and short uropods which do not reach the end of the pleotelson.</p><p>Examination of the holotype revealed many characters not usually present in <italic><tp:taxon-name><tp:taxon-name-part taxon-name-part-type="genus">Ceratothoa</tp:taxon-name-part></tp:taxon-name></italic>. Pleonite 1 is as wide as the other pleonites (usually narrower), pleonite 4 is slightly wider than pleonite 5, slender and short antennae, and, most significantly, the bases of the antennae do not touch (a defining characteristic of <italic><tp:taxon-name><tp:taxon-name-part taxon-name-part-type="genus">Ceratothoa</tp:taxon-name-part></tp:taxon-name></italic>). These characters, together with the shape of the head and pereopod morphology all agree well with the generic characters for <italic><tp:taxon-name><tp:taxon-name-part taxon-name-part-type="genus">Elthusa</tp:taxon-name-part></tp:taxon-name></italic> Schioedte &amp; Meinert, 1884 (see <xref ref-type="bibr" rid="B24">Bruce 1990</xref>), and the species is here placed in that genus.</p><!--PageBreak--><fig id="F12" position="float" orientation="portrait"><label>Figure 12.</label><caption><p>
          <italic><tp:taxon-name><tp:taxon-name-part taxon-name-part-type="genus">Elthusa</tp:taxon-name-part> <tp:taxon-name-part taxon-name-part-type="species">parva</tp:taxon-name-part></tp:taxon-name></italic> (Richardson, 1910), comb. n., female holotype (19 mm) (<named-content xmlns:xlink="http://www.w3.org/1999/xlink" content-type="dwc:institutional_code" xlink:type="simple">USNM</named-content> 40938). <bold>A</bold> dorsal view <bold>B</bold> dorsal view of pereonite 1 and cephalon <bold>C</bold> ventral view of cephalon <bold>D</bold> pereopod 1 <bold>E</bold> pereopod 7 <bold>F</bold> dorsal view of pleotelson <bold>G</bold> lateral view.</p></caption><graphic xmlns:xlink="http://www.w3.org/1999/xlink" xlink:href="zookeys-592-039-g012.jpg" position="float" orientation="portrait" xlink:type="simple" id="oo_89959.jpg"/></fig></tp:treatment-sec><ref-list><ref id="B107"><mixed-citation xmlns:xlink="http://www.w3.org/1999/xlink" xlink:type="simple">
          <person-group><name name-style="western"><surname>Nierstrasz</surname><given-names>HF</given-names></name></person-group> (<year>1931</year>) <article-title><tp:taxon-name><tp:taxon-name-part taxon-name-part-type="order">Isopoda</tp:taxon-name-part></tp:taxon-name> genuina. II. <tp:taxon-name><tp:taxon-name-part taxon-name-part-type="suborder">Flabellifera</tp:taxon-name-part></tp:taxon-name>.</article-title> In: <person-group><name name-style="western"><surname>Weber</surname><given-names>M</given-names></name><name name-style="western"><surname>De Beaufort</surname><given-names>LF</given-names></name></person-group> (<role>Eds</role>) <source>Die Isopoden der <tp:taxon-name><tp:taxon-name-part taxon-name-part-type="genus">Siboga</tp:taxon-name-part></tp:taxon-name>-Expedition</source>. <publisher-name>E.J. Brill</publisher-name>, <publisher-loc>Leiden</publisher-loc>, <fpage>123</fpage>–<lpage>233</lpage>.</mixed-citation></ref><ref id="B181"><mixed-citation xmlns:xlink="http://www.w3.org/1999/xlink" xlink:type="simple">
          <person-group><name name-style="western"><surname>Trilles</surname><given-names>J-P</given-names></name></person-group> (<year>1994</year>) <article-title>Les <tp:taxon-name><tp:taxon-name-part taxon-name-part-type="family">Cymothoidae</tp:taxon-name-part></tp:taxon-name> (<tp:taxon-name><tp:taxon-name-part taxon-name-part-type="subphylum">Crustacea</tp:taxon-name-part></tp:taxon-name>, <tp:taxon-name><tp:taxon-name-part taxon-name-part-type="order">Isopoda</tp:taxon-name-part></tp:taxon-name>) du Monde. Podrome pour une faune.</article-title> <source>Studia Marina</source> <volume>21/22</volume>: <fpage>1</fpage>–<lpage>288</lpage>. [for 1991]</mixed-citation></ref><ref id="B132"><mixed-citation xmlns:xlink="http://www.w3.org/1999/xlink" xlink:type="simple">
          <person-group><name name-style="western"><surname>Richardson</surname><given-names>H</given-names></name></person-group> (<year>1910</year>) <article-title>Marine isopods collected in the Philippines by the U.S. Fisheries steamer <italic>Albatross</italic> in 1907–1908.</article-title> <source>Department of Commerce and Labor (USA), Bureau of fisheries document</source> <volume>736</volume>: <fpage>1</fpage>–<lpage>44</lpage>.</mixed-citation></ref><ref id="B24"><mixed-citation xmlns:xlink="http://www.w3.org/1999/xlink" xlink:type="simple">
          <person-group><name name-style="western"><surname>Bruce</surname><given-names>NL</given-names></name></person-group> (<year>1990</year>) <article-title>The genera <italic><tp:taxon-name><tp:taxon-name-part taxon-name-part-type="genus">Catoessa</tp:taxon-name-part></tp:taxon-name></italic>, <italic><tp:taxon-name><tp:taxon-name-part taxon-name-part-type="genus">Elthusa</tp:taxon-name-part></tp:taxon-name></italic>, <italic><tp:taxon-name><tp:taxon-name-part taxon-name-part-type="genus">Ichthyoxenus</tp:taxon-name-part></tp:taxon-name></italic>, <italic><tp:taxon-name><tp:taxon-name-part taxon-name-part-type="genus">Idusa</tp:taxon-name-part></tp:taxon-name></italic>, <italic><tp:taxon-name><tp:taxon-name-part taxon-name-part-type="genus">Livoneca</tp:taxon-name-part></tp:taxon-name></italic> and <italic><tp:taxon-name><tp:taxon-name-part taxon-name-part-type="genus">Norileca</tp:taxon-name-part></tp:taxon-name></italic> n. gen. (<tp:taxon-name><tp:taxon-name-part taxon-name-part-type="order">Isopoda</tp:taxon-name-part></tp:taxon-name>, <tp:taxon-name><tp:taxon-name-part taxon-name-part-type="family">Cymothoidae</tp:taxon-name-part></tp:taxon-name>), crustacean parasites of marine fishes, with descriptions of eastern Australian species.</article-title> <source>Records of the Australian Museum</source> <volume>42</volume>(<issue>3</issue>): <fpage>247</fpage>–<lpage>300</lpage>.</mixed-citation></ref></ref-list></tp:taxon-treatment>
